# Supplementary material for: The thalamus encodes and updates context representations during hierarchical cognitive control
Source: PLoS Biol. 2024 Dec 2;22(12):e3002937. doi: 10.1371/journal.pbio.3002937 (PMC11637348; doi:10.1371/journal.pbio.3002937)
Supplement: S1 Data — (XLSX) [file pbio.3002937.s012.xlsx]

## Sheet: Fig 1C and 1D
	subjects	conditions	rt	acc
0	10001	EDS	1.090715307467617	0.9493670886075949
1	10002	EDS	1.5422090488703897	0.9069767441860465
2	10003	EDS	1.4639717022371423	0.9767441860465116
3	10004	EDS	1.1712044214639532	0.9893617021276596
4	10005	EDS	1.2273	0.9789473684210527
5	10008	EDS	1.4755742401948424	0.9354838709677419
6	10010	EDS	1.1165946825906006	0.9583333333333334
7	10012	EDS	1.4234347175727387	0.88
8	10013	EDS	0.7909394631481163	0.968421
9	10014	EDS	1.2964115593623873	0.9666666666666667
10	10017	EDS	0.948116	0.9787234042553191
11	10018	EDS	1.186274792657299	0.9680851063829787
12	10019	EDS	0.8749901973047103	0.9263157894736842
13	10020	EDS	1.1056691034796329	0.9583333333333334
14	10022	EDS	0.9175071279229386	0.8315789473684211
15	10023	EDS	1.0935337773727856	0.9895833333333334
16	10024	EDS	0.7272037127290739	0.9895833333333334
17	10025	EDS	1.135326414636317	0.9574468085106383
18	10027	EDS	1.2106721226200101	0.8842105263157894
19	10028	EDS	1.4839686874975087	0.7804878048780488
20	10031	EDS	0.9428879380426699	0.9583333333333334
21	10032	EDS	1.050520013826478	0.9791666666666666
22	10033	EDS	1.1804213192772732	0.8736842105263158
23	10034	EDS	1.2501398853933454	0.978022
24	10035	EDS	0.9315682755330543	0.9791666666666666
25	10036	EDS	1.1203551183905633	0.9157894736842105
26	10037	EDS	1.1702846166674539	0.9782608695652174
27	10038	EDS	1.2067501397899814	0.9789473684210527
28	10039	EDS	1.4379938742433407	0.9295774647887324
29	10040	EDS	1.2048695065218256	0.989247
30	10041	EDS	1.414076130770679	0.978495
31	10042	EDS	1.207535718391541	0.9560439560439561
32	10043	EDS	1.4185403675006456	0.8888888888888888
33	10044	EDS	0.5980342461543342	0.9680851063829787
34	10054	EDS	1.546151943078551	0.7303370786516854
35	10057	EDS	1.53409	0.945055
36	10058	EDS	1.2685525627660215	0.9894736842105263
37	10059	EDS	0.9696631367815439	0.90625
38	10060	EDS	1.1253339402180205	0.9787234042553191
39	10063	EDS	1.383412221980097	0.9479166666666666
40	10064	EDS	1.305817114892713	0.9791666666666666
41	10066	EDS	0.9926938436184811	0.9894736842105263
42	10068	EDS	1.152643094186059	0.9662921348314607
43	10069	EDS	0.8789039425517214	0.9791666666666666
44	10071	EDS	1.17549	0.9270833333333334
45	10072	EDS	1.0969013263899494	0.8674698795180723
46	10073	EDS	1.5405154229873048	0.9456521739130435
47	10074	EDS	1.2024765662782282	0.9662921348314607
48	10076	EDS	1.425061186666672	0.989011
49	10077	EDS	1.2076369477260662	0.9361702127659575
50	10080	EDS	1.005462663829484	0.9894736842105263
51	10162	EDS	1.0850049326312727	1
52	10169	EDS	1.1620427320982951	0.8709677419354839
53	10170	EDS	1.0110363795447483	0.9361702127659575
54	10173	EDS	0.7536577329787895	0.9791666666666666
55	10174	EDS	0.861866	1
56	10175	EDS	1.4175637855569625	0.967742
57	10176	EDS	1.0585951295400842	0.9166666666666666
58	10179	EDS	1.1581956719491266	0.9010989010989011
59	10001	IDS	0.9945925467782805	0.96875
60	10002	IDS	1.2826051420997828	0.9565217391304348
61	10003	IDS	1.3284314865516287	0.967033
62	10004	IDS	1.0849886297158566	1
63	10005	IDS	1.0374280504823743	0.9805194805194806
64	10008	IDS	1.2874182823566824	0.9712230215827338
65	10010	IDS	0.984946	0.9583333333333334
66	10012	IDS	1.399743458159921	0.8888888888888888
67	10013	IDS	0.7193420152679546	0.9662162162162162
68	10014	IDS	1.1612841223104624	0.9791666666666666
69	10017	IDS	0.7946245022087722	0.9583333333333334
70	10018	IDS	1.0445801987514383	0.9523809523809523
71	10019	IDS	0.7366529182156067	0.9464285714285714
72	10020	IDS	1.042676484002156	0.9479166666666666
73	10022	IDS	0.8092477903475978	0.9354838709677419
74	10023	IDS	1.0777558682936077	0.9791666666666666
75	10024	IDS	0.7260663741568064	0.9895833333333334
76	10025	IDS	1.0443842295916834	0.9748427672955975
77	10027	IDS	0.9835087321862583	0.9157894736842105
78	10028	IDS	1.3580910426665407	0.8522727272727273
79	10031	IDS	0.9250892079551043	0.9166666666666666
80	10032	IDS	0.9325048829771905	0.9791666666666666
81	10033	IDS	1.1896520417588532	0.91
82	10034	IDS	1.3625650043815143	0.9716312056737588
83	10035	IDS	0.8295463059693071	0.9640287769784173
84	10036	IDS	0.912552	0.9657534246575342
85	10037	IDS	1.052042427958147	0.9789473684210527
86	10038	IDS	1.0585782546052207	0.9934640522875817
87	10039	IDS	1.2873797596771657	0.8266666666666667
88	10040	IDS	1.1207725885713964	0.9929078014184397
89	10041	IDS	1.458427391495516	0.9791666666666666
90	10042	IDS	1.1830657213482236	0.9468085106382979
91	10043	IDS	1.1422590156715213	0.950355
92	10044	IDS	0.6071967999948691	0.9681528662420382
93	10054	IDS	1.2710887572588212	0.8732394366197183
94	10057	IDS	1.4343369371643937	0.9426751592356688
95	10058	IDS	1.070200012631834	1
96	10059	IDS	0.9153172767461889	0.9052631578947369
97	10060	IDS	1.0860107730937607	0.9731543624161074
98	10063	IDS	1.2693254499987234	0.9473684210526315
99	10064	IDS	1.180949518086136	0.9791666666666666
100	10066	IDS	0.8162933856209784	0.9864864864864865
101	10068	IDS	1.1554993978417063	0.9858156028368794
102	10069	IDS	0.8064884548600983	0.9536423841059603
103	10071	IDS	1.2330327725279717	0.9479166666666666
104	10072	IDS	1.0584158653854945	0.9629629629629629
105	10073	IDS	1.3476969903832725	0.975
106	10074	IDS	1.2631105539574674	0.9455782312925171
107	10076	IDS	1.3075963386363763	0.967033
108	10077	IDS	1.184757786958906	0.9787234042553191
109	10080	IDS	0.9711616020973274	0.9862068965517241
110	10162	IDS	0.9702691112582137	0.9869281045751634
111	10169	IDS	1.0951804556341966	0.8930817610062893
112	10170	IDS	0.9644867456533931	0.9583333333333334
113	10173	IDS	0.7913161368421099	0.9895833333333334
114	10174	IDS	0.8156647204298786	0.96875
115	10175	IDS	1.2279931391879202	0.9932885906040269
116	10176	IDS	0.9781691397683144	0.9361702127659575
117	10179	IDS	1.1195108594602552	0.8131868131868132
118	10001	Stay	0.8519059624680394	0.981043
119	10002	Stay	1.1925758446409396	0.9342723004694836
120	10003	Stay	1.2380686779274261	0.9801980198019802
121	10004	Stay	0.9607539454190597	1
122	10005	Stay	0.9690763748351999	0.9743589743589743
123	10008	Stay	1.2094624007893302	0.9821428571428571
124	10010	Stay	0.9308393630793224	0.9814814814814815
125	10012	Stay	1.284514596368064	0.927461
126	10013	Stay	0.6388511352709446	0.9695121951219512
127	10014	Stay	1.082648475988431	0.9953051643192489
128	10017	Stay	0.7821362098068305	1
129	10018	Stay	0.9465470178865871	1
130	10019	Stay	0.7509797000049729	0.9722222222222222
131	10020	Stay	0.9712667008278444	0.9813953488372092
132	10022	Stay	0.8101154485659754	0.9302325581395349
133	10023	Stay	0.9730458587663445	0.9627906976744186
134	10024	Stay	0.641028	0.9861111111111112
135	10025	Stay	0.9486006638648152	0.9864864864864865
136	10027	Stay	0.9604938990204235	0.9488372093023256
137	10028	Stay	1.3390307337205403	0.8911917098445595
138	10031	Stay	0.8237887384633583	0.9719626168224299
139	10032	Stay	0.8780719912625076	0.95814
140	10033	Stay	1.078799750505042	0.9519230769230769
141	10034	Stay	1.113996495150213	0.9939759036144579
142	10035	Stay	0.7430029123504509	0.9826589595375722
143	10036	Stay	0.9005531621805858	0.9512195121951219
144	10037	Stay	1.0826216586535269	0.9811320754716981
145	10038	Stay	0.966948	0.9873417721518988
146	10039	Stay	1.2595186751488612	0.9548022598870056
147	10040	Stay	1.004740746060843	0.9880239520958084
148	10041	Stay	1.2563170866353788	0.957346
149	10042	Stay	1.0213762903849084	0.9719626168224299
150	10043	Stay	1.017899304255286	0.9038461538461539
151	10044	Stay	0.5596335851374976	0.9866666666666667
152	10054	Stay	1.2114160064497077	0.8157894736842105
153	10057	Stay	1.3196464258978116	0.972028
154	10058	Stay	0.9248181148149762	1
155	10059	Stay	0.832844	0.9166666666666666
156	10060	Stay	0.9975826139296582	0.9693251533742331
157	10063	Stay	1.1830418608688462	0.9627906976744186
158	10064	Stay	1.1424183915494919	0.9906976744186047
159	10066	Stay	0.8122674385053164	1
160	10068	Stay	1.0826706032679843	0.9683544303797469
161	10069	Stay	0.7255501076410403	0.9874213836477987
162	10071	Stay	1.0632400043278512	0.9765258215962441
163	10072	Stay	1.0272880636361648	0.9263157894736842
164	10073	Stay	1.2417933907810226	0.9527027027027027
165	10074	Stay	1.1018103302013826	0.9738562091503268
166	10076	Stay	1.382393310344826	0.9902439024390244
167	10077	Stay	1.078185109615683	0.9811320754716981
168	10080	Stay	0.9817906920727137	0.9879518072289156
169	10162	Stay	0.8829874269732069	0.9806451612903225
170	10169	Stay	1.0323249798506122	0.9241379310344827
171	10170	Stay	0.9081251441313614	0.9861111111111112
172	10173	Stay	0.6866685240741229	1
173	10174	Stay	0.7753460291074042	0.9953271028037384
174	10175	Stay	1.2088269203822322	0.9751552795031055
175	10176	Stay	0.8632201683196922	0.9483568075117371
176	10179	Stay	0.9533131549978862	0.9523809523809523

## Sheet: Fig 5B
	subjects	EDS	IDS	Stay
0	10001	0.706265	0.551303	0.731622
1	10002	0.461094	-0.00954661	0.461277
2	10003	0.636485	0.434561	0.590007
3	10004	0.688224	0.372989	0.479206
4	10005	0.475977	0.30975	0.579358
5	10008	0.809264	0.740117	0.700139
6	10010	0.353831	0.657921	0.524633
7	10012	-0.227556	0.299476	0.17065
8	10013	0.334227	0.179713	0.153387
9	10014	0.645372	0.360114	0.544137
10	10017	0.890793	0.390749	0.620955
11	10018	0.941734	0.629783	0.741775
12	10019	0.727215	0.678289	0.571169
13	10020	0.314296	0.524691	0.278041
14	10022	0.429873	0.429036	0.454849
15	10023	0.326484	0.260381	0.310623
16	10024	0.840052	0.764494	0.681213
17	10025	0.381889	0.620703	0.441861
18	10027	0.806948	0.55833	0.497481
19	10028	0.657972	0.510512	0.732397
20	10031	0.417559	0.577179	0.589741
21	10032	0.6223	0.413184	0.65436
22	10033	0.564819	0.642044	0.665695
23	10034	0.656039	0.396639	0.528741
24	10035	0.769924	0.734788	0.536165
25	10036	0.455706	0.0383738	0.504109
26	10037	0.7139	0.556357	0.628226
27	10038	0.368403	0.365034	0.338754
28	10039	0.521283	0.352684	0.440851
29	10040	0.692305	0.476867	0.634378
30	10041	0.644375	0.603252	0.695403
31	10042	0.296131	0.616949	0.289508
32	10043	0.668271	0.524011	0.435231
33	10044	0.683814	0.737168	0.790577
34	10054	0.385542	0.320337	0.0970525
35	10057	0.387284	0.414172	0.374218
36	10058	0.593823	0.570286	0.468801
37	10059	0.741567	0.653608	0.671722
38	10060	0.473493	0.448379	0.424966
39	10063	0.277677	0.383757	0.596682
40	10064	0.640189	0.731855	0.500889
41	10066	0.317593	0.202479	0.369192
42	10068	0.186432	0.236434	0.555243
43	10069	0.21085	0.2761	0.277105
44	10071	0.244812	0.434152	0.22628
45	10072	0.576497	0.581815	0.297043
46	10073	0.814109	0.786118	0.718431
47	10074	0.0710431	0.455533	0.230919
48	10076	0.37584	0.131903	0.3154
49	10077	0.638461	0.649443	0.513669
50	10080	0.435886	0.632974	0.547605
51	10162	0.294493	0.241175	0.326364
52	10169	-0.116172	0.351886	0.195503
53	10170	0.486873	0.143816	0.312572
54	10173	0.524136	0.600551	0.50246
55	10174	0.343306	0.0743652	0.452125
56	10175	0.505025	0.439628	0.410905
57	10176	0.852157	0.750751	0.880564
58	10179	-0.0334485	0.270358	0.357801

## Sheet: Fig 5C
	Unnamed: 0	EDS	IDS	Stay	dataset
0	0	0.00897988	-0.00281815	0.000487992	null_distr_tsFC matrix
1	1	0.00703834	0.00257515	-0.0120019	null_distr_tsFC matrix
2	2	-0.00817129	-0.00432112	-0.0019937	null_distr_tsFC matrix
3	3	0.0123203	6.070037469996472e-05	-0.00688054	null_distr_tsFC matrix
4	4	0.00425344	-0.00596854	0.00502826	null_distr_tsFC matrix
5	5	0.000789763	-0.00798577	0.00428148	null_distr_tsFC matrix
6	6	0.00404537	0.00882614	-0.0119013	null_distr_tsFC matrix
7	7	-0.0063303	0.0124246	-0.00892421	null_distr_tsFC matrix
8	8	0.00736336	0.00950358	0.0135021	null_distr_tsFC matrix
9	9	0.00543569	-0.00679035	0.0106284	null_distr_tsFC matrix
10	10	-0.00415764	-0.00471839	-0.0024522	null_distr_tsFC matrix
11	11	-0.00979498	0.00112145	-0.00500284	null_distr_tsFC matrix
12	12	-0.00935899	-0.00319231	-0.00434128	null_distr_tsFC matrix
13	13	0.00485288	-0.00847162	0.0017526	null_distr_tsFC matrix
14	14	-0.00227153	0.00128012	0.000749181	null_distr_tsFC matrix
15	15	0.000638326	0.00935887	-0.0120736	null_distr_tsFC matrix
16	16	0.00576667	0.00346841	0.0200819	null_distr_tsFC matrix
17	17	0.00705638	-0.0157206	0.00242079	null_distr_tsFC matrix
18	18	0.00433132	0.00872953	-0.00554126	null_distr_tsFC matrix
19	19	0.0111106	-0.00472063	0.0111061	null_distr_tsFC matrix
20	20	-0.00310257	0.0182132	0.00417229	null_distr_tsFC matrix
21	21	-0.0024676	0.000997765	-0.00177808	null_distr_tsFC matrix
22	22	0.00159591	-0.010336	-0.00290503	null_distr_tsFC matrix
23	23	-0.0089168	0.0126683	0.00140573	null_distr_tsFC matrix
24	24	0.00779335	-0.0130549	0.0025365	null_distr_tsFC matrix
25	25	0.00589966	0.00230721	0.00862159	null_distr_tsFC matrix
26	26	0.00459429	0.00753036	-0.00123709	null_distr_tsFC matrix
27	27	0.0131549	-0.0098856	0.00953694	null_distr_tsFC matrix
28	28	-0.0111796	0.00105374	0.00143197	null_distr_tsFC matrix
29	29	-0.00515109	-0.0058658	0.00485374	null_distr_tsFC matrix
30	30	0.00410994	0.000310397	0.00568057	null_distr_tsFC matrix
31	31	-0.00761672	-0.00260238	-0.0065878	null_distr_tsFC matrix
32	32	-0.00634587	0.00221451	0.00632856	null_distr_tsFC matrix
33	33	-0.00866247	0.0124914	0.00375826	null_distr_tsFC matrix
34	34	-0.000526659	0.00362532	0.00796068	null_distr_tsFC matrix
35	35	0.00146784	0.0189941	-0.00124898	null_distr_tsFC matrix
36	36	0.014362	-0.00527207	0.00738682	null_distr_tsFC matrix
37	37	-0.00997076	-0.00200256	-0.00108531	null_distr_tsFC matrix
38	38	-0.000782379	-6.33e-05	0.00105518	null_distr_tsFC matrix
39	39	0.00658697	0.00827254	0.019742	null_distr_tsFC matrix
40	40	-0.0172577	-0.0167966	0.00441963	null_distr_tsFC matrix
41	41	0.00309654	-0.00974901	-0.00967723	null_distr_tsFC matrix
42	42	0.0132379	0.00869424	-0.00529446	null_distr_tsFC matrix
43	43	0.00360737	0.00224158	0.0119284	null_distr_tsFC matrix
44	44	-0.00237636	-0.00675604	0.000671341	null_distr_tsFC matrix
45	45	0.00978547	0.0158983	-0.000840422	null_distr_tsFC matrix
46	46	-0.00787732	-0.00936129	-0.00910155	null_distr_tsFC matrix
47	47	-0.00282809	0.00494588	-0.0106397	null_distr_tsFC matrix
48	48	0.0251982	-0.00307966	-0.00278283	null_distr_tsFC matrix
49	49	0.00124277	0.00128679	-0.0101902	null_distr_tsFC matrix
50	50	-5.86e-05	0.0219438	0.00454741	null_distr_tsFC matrix
51	51	-0.00836366	0.00604506	0.0121046	null_distr_tsFC matrix
52	52	-0.0125866	0.00138061	0.0125587	null_distr_tsFC matrix
53	53	0.00753817	0.00391017	0.0149796	null_distr_tsFC matrix
54	54	0.00196047	-0.00318885	-0.00585082	null_distr_tsFC matrix
55	55	-0.000180868	0.00919917	0.00479879	null_distr_tsFC matrix
56	56	0.00480336	0.00272971	-0.00112294	null_distr_tsFC matrix
57	57	0.00816087	0.0074018	-0.00297984	null_distr_tsFC matrix
58	58	0.00852594	-0.00145696	0.0033378	null_distr_tsFC matrix
59	59	0.00100642	0.002554	0.010307	null_distr_tsFC matrix
60	60	1.3878556562543e-05	1.32825304450801e-05	0.000428101	null_distr_tsFC matrix
61	61	-0.00925644	0.00894705	0.00407218	null_distr_tsFC matrix
62	62	-0.00461487	-0.00327151	-0.00777364	null_distr_tsFC matrix
63	63	-0.00651348	0.00681052	0.0143743	null_distr_tsFC matrix
64	64	-0.00564326	0.0108436	0.00576172	null_distr_tsFC matrix
65	65	0.0134372	-0.00460268	0.0134777	null_distr_tsFC matrix
66	66	0.00242509	-0.000385072	0.009306	null_distr_tsFC matrix
67	67	-0.00324536	0.0148451	-0.0220662	null_distr_tsFC matrix
68	68	0.0164218	-0.00721488	0.00669378	null_distr_tsFC matrix
69	69	0.00726842	0.00262289	0.0138364	null_distr_tsFC matrix
70	70	0.0104162	0.00065585	0.00368245	null_distr_tsFC matrix
71	71	-0.00230339	0.0060164	0.00779997	null_distr_tsFC matrix
72	72	0.00842738	-0.00341725	0.00218886	null_distr_tsFC matrix
73	73	0.00101379	0.00178241	0.00524095	null_distr_tsFC matrix
74	74	0.00264492	0.00889843	0.00450726	null_distr_tsFC matrix
75	75	0.00537535	-0.00874986	-0.00984538	null_distr_tsFC matrix
76	76	-0.00536372	-0.0100344	-0.0157532	null_distr_tsFC matrix
77	77	-0.00779782	0.0140876	-0.019799	null_distr_tsFC matrix
78	78	0.00442887	0.00262984	0.00109983	null_distr_tsFC matrix
79	79	-0.00721582	0.00549744	0.00504933	null_distr_tsFC matrix
80	80	0.00351466	-0.0147216	-0.0210618	null_distr_tsFC matrix
81	81	0.00157596	-0.0116636	0.00202899	null_distr_tsFC matrix
82	82	0.00864872	-0.00977264	0.015083	null_distr_tsFC matrix
83	83	-0.0122462	0.000971417	-0.0023577	null_distr_tsFC matrix
84	84	0.0192184	0.00433475	-0.0210725	null_distr_tsFC matrix
85	85	-0.00508236	-0.000966928	0.00416445	null_distr_tsFC matrix
86	86	-0.00366644	0.00046651	0.00647186	null_distr_tsFC matrix
87	87	-0.00516601	-0.004222	0.00321879	null_distr_tsFC matrix
88	88	-0.00767964	-0.00163972	0.00292516	null_distr_tsFC matrix
89	89	0.00237977	0.00352124	0.00447358	null_distr_tsFC matrix
90	90	-0.00742108	0.00787026	0.0162132	null_distr_tsFC matrix
91	91	-0.000912567	-0.00163984	-0.0125278	null_distr_tsFC matrix
92	92	0.0125196	0.00060211	-0.0104273	null_distr_tsFC matrix
93	93	-0.000251222	0.0142588	-0.00512547	null_distr_tsFC matrix
94	94	-0.00651958	0.00415775	0.00132062	null_distr_tsFC matrix
95	95	0.00440686	-0.00361961	0.0199758	null_distr_tsFC matrix
96	96	-0.00810247	-0.0184837	-0.00462779	null_distr_tsFC matrix
97	97	-0.00132365	0.00201447	-0.0060781	null_distr_tsFC matrix
98	98	-0.00577013	-0.00300236	-0.00508608	null_distr_tsFC matrix
99	99	0.003206	0.00579559	-0.00375127	null_distr_tsFC matrix
100	100	0.00250144	-0.00617618	-0.00579234	null_distr_tsFC matrix
101	101	-0.0023484	-0.00606921	0.00896245	null_distr_tsFC matrix
102	102	0.00922815	0.00235681	0.0080198	null_distr_tsFC matrix
103	103	-0.00170466	0.00194192	-0.0109365	null_distr_tsFC matrix
104	104	0.000250747	0.0206351	0.00610944	null_distr_tsFC matrix
105	105	-0.00197597	0.00116778	0.00592253	null_distr_tsFC matrix
106	106	-0.00524507	0.00861011	-0.00796875	null_distr_tsFC matrix
107	107	-0.00645829	0.00833879	0.0029625	null_distr_tsFC matrix
108	108	-0.0033915	0.00498385	0.00283145	null_distr_tsFC matrix
109	109	-0.0116743	-0.001397	0.00575387	null_distr_tsFC matrix
110	110	-9.5e-05	0.0111995	0.00892151	null_distr_tsFC matrix
111	111	0.01398	0.00328568	0.00702127	null_distr_tsFC matrix
112	112	0.00185622	-0.00203013	-0.00675121	null_distr_tsFC matrix
113	113	0.00520516	0.00494867	-0.00484254	null_distr_tsFC matrix
114	114	0.0133212	-0.0120617	-0.000748958	null_distr_tsFC matrix
115	115	-0.00151797	0.00620768	0.000644325	null_distr_tsFC matrix
116	116	0.0104577	0.0101365	-9.25e-05	null_distr_tsFC matrix
117	117	0.00509561	-0.00615928	-0.00720825	null_distr_tsFC matrix
118	118	-0.00339842	-0.00288007	0.00744442	null_distr_tsFC matrix
119	119	0.0189179	0.0142308	0.00368058	null_distr_tsFC matrix
120	120	0.00152281	-0.000161347	0.00988939	null_distr_tsFC matrix
121	121	-0.018212	-0.017671	-0.00188831	null_distr_tsFC matrix
122	122	0.00511116	0.00151309	-0.000362395	null_distr_tsFC matrix
123	123	0.00843175	-0.00575539	-0.00135782	null_distr_tsFC matrix
124	124	0.00535627	0.0161214	0.00350415	null_distr_tsFC matrix
125	125	-0.0128263	-0.0194294	0.00138695	null_distr_tsFC matrix
126	126	-0.00689483	-0.0103187	0.0137219	null_distr_tsFC matrix
127	127	-0.00276651	-0.0041859	-0.00416701	null_distr_tsFC matrix
128	128	-0.00125388	-0.0124238	0.0109901	null_distr_tsFC matrix
129	129	-0.00550478	-0.0132299	-0.00695929	null_distr_tsFC matrix
130	130	-0.00792696	-0.000767719	0.00313204	null_distr_tsFC matrix
131	131	0.0119542	0.000933088	0.00512728	null_distr_tsFC matrix
132	132	0.0169903	-0.00616416	0.00026971	null_distr_tsFC matrix
133	133	0.0074719	-0.0038866	-0.00461167	null_distr_tsFC matrix
134	134	0.0134662	0.0093036	-0.0111331	null_distr_tsFC matrix
135	135	0.00496919	0.0166037	0.00304242	null_distr_tsFC matrix
136	136	0.00400691	-0.0126416	-0.00170359	null_distr_tsFC matrix
137	137	-0.0144452	0.00539287	0.0139559	null_distr_tsFC matrix
138	138	0.0072234	0.0108964	-0.00593089	null_distr_tsFC matrix
139	139	0.00384254	-0.00624321	-0.00494892	null_distr_tsFC matrix
140	140	-0.00495202	-0.00883865	-0.0100967	null_distr_tsFC matrix
141	141	-0.00887636	0.00138612	-0.00250826	null_distr_tsFC matrix
142	142	0.015476	0.00491614	-0.00167757	null_distr_tsFC matrix
143	143	0.00376051	-0.00540523	-0.0208815	null_distr_tsFC matrix
144	144	-0.0118102	0.00784103	-0.0112222	null_distr_tsFC matrix
145	145	-0.00330404	0.00210025	0.0109947	null_distr_tsFC matrix
146	146	-2.29e-05	-0.00714365	0.00803659	null_distr_tsFC matrix
147	147	0.00542631	0.00975778	-0.00285203	null_distr_tsFC matrix
148	148	0.00575748	0.00302788	0.00891586	null_distr_tsFC matrix
149	149	0.00197625	-0.000627579	-0.0107462	null_distr_tsFC matrix
150	150	0.00218865	-0.000619734	-0.00752751	null_distr_tsFC matrix
151	151	-0.00312394	-0.00447213	-0.00836244	null_distr_tsFC matrix
152	152	-0.00253809	0.0183572	0.00750972	null_distr_tsFC matrix
153	153	-0.0140261	-0.00315576	-0.0212618	null_distr_tsFC matrix
154	154	-0.0102956	-0.00515593	0.00943231	null_distr_tsFC matrix
155	155	-0.00182905	-0.0108645	-0.00871379	null_distr_tsFC matrix
156	156	-0.00550627	-0.00998882	0.0058194	null_distr_tsFC matrix
157	157	0.0104869	-0.00163304	0.000532403	null_distr_tsFC matrix
158	158	0.0139731	0.00768436	0.000854151	null_distr_tsFC matrix
159	159	0.0146718	-0.00281086	-0.00106461	null_distr_tsFC matrix
160	160	-0.0111271	0.0131957	0.00528826	null_distr_tsFC matrix
161	161	0.0122793	-0.0148258	-0.00790067	null_distr_tsFC matrix
162	162	-0.0170968	0.0118319	-0.000564672	null_distr_tsFC matrix
163	163	0.00849626	0.00360488	-0.0019809	null_distr_tsFC matrix
164	164	-0.00939692	0.0005031	0.0104763	null_distr_tsFC matrix
165	165	-0.0061888	0.0184384	0.00242608	null_distr_tsFC matrix
166	166	0.00545573	0.00270219	-0.00383966	null_distr_tsFC matrix
167	167	-0.000572684	-0.000452	-0.00180185	null_distr_tsFC matrix
168	168	-0.00222862	0.00342087	-0.0154272	null_distr_tsFC matrix
169	169	0.00491152	-0.0100566	0.00406212	null_distr_tsFC matrix
170	170	0.00785296	-0.00562228	0.00584643	null_distr_tsFC matrix
171	171	0.0198131	0.00166716	0.0121984	null_distr_tsFC matrix
172	172	0.000254664	-0.00169936	0.000631308	null_distr_tsFC matrix
173	173	-0.00167134	0.000673409	-0.010737	null_distr_tsFC matrix
174	174	0.0021548	0.00410634	0.00844813	null_distr_tsFC matrix
175	175	-0.00168629	0.00749286	0.00161571	null_distr_tsFC matrix
176	176	0.00182482	-0.0103969	-0.00349026	null_distr_tsFC matrix
177	177	-0.011095	-0.0186997	-0.00487193	null_distr_tsFC matrix
178	178	0.00356814	0.0135529	0.00813425	null_distr_tsFC matrix
179	179	-0.00223125	0.00932294	0.00263298	null_distr_tsFC matrix
180	180	-0.00116731	-0.0022104	0.000430754	null_distr_tsFC matrix
181	181	-0.00411872	-0.00920771	0.0124225	null_distr_tsFC matrix
182	182	0.00295082	0.00340881	-0.00657388	null_distr_tsFC matrix
183	183	0.011107	0.0152522	0.00523929	null_distr_tsFC matrix
184	184	0.0134617	0.00260822	0.0328394	null_distr_tsFC matrix
185	185	0.00263736	-0.00397237	0.00543826	null_distr_tsFC matrix
186	186	-0.0197744	0.00437985	0.0030268	null_distr_tsFC matrix
187	187	0.00308937	0.00306806	-0.0105648	null_distr_tsFC matrix
188	188	0.0102706	-0.0191559	-0.00328774	null_distr_tsFC matrix
189	189	0.00636064	0.00108515	0.0141153	null_distr_tsFC matrix
190	190	0.000429898	-0.00259452	0.0142889	null_distr_tsFC matrix
191	191	0.0108255	-1.04e-05	-0.00291011	null_distr_tsFC matrix
192	192	-0.00564898	-0.017663	0.00846872	null_distr_tsFC matrix
193	193	-0.00095842	0.000116333	-0.00606815	null_distr_tsFC matrix
194	194	-0.0099453	0.00319399	0.00378023	null_distr_tsFC matrix
195	195	-0.00397536	-0.0015445	-0.00452806	null_distr_tsFC matrix
196	196	-0.0150847	0.00110367	0.00171014	null_distr_tsFC matrix
197	197	0.0139253	0.00696742	-0.0098025	null_distr_tsFC matrix
198	198	-0.00442259	0.00399751	-0.00908381	null_distr_tsFC matrix
199	199	0.0072765	0.00845302	-0.00918827	null_distr_tsFC matrix
200	200	0.00877108	0.00629106	0.00664987	null_distr_tsFC matrix
201	201	0.00214252	-0.00626475	0.00704652	null_distr_tsFC matrix
202	202	0.0103348	0.00215069	0.00534289	null_distr_tsFC matrix
203	203	0.0152172	0.00303725	0.00632263	null_distr_tsFC matrix
204	204	0.00962452	0.00303299	0.00689403	null_distr_tsFC matrix
205	205	-0.00479297	0.00273226	0.00262052	null_distr_tsFC matrix
206	206	-0.00130416	0.00293742	0.00213329	null_distr_tsFC matrix
207	207	-0.0156897	0.0023257	0.0139744	null_distr_tsFC matrix
208	208	-0.00085078	0.00479643	0.00275412	null_distr_tsFC matrix
209	209	-0.0057009	-0.00808608	-0.00154075	null_distr_tsFC matrix
210	210	-0.0026234	-0.00634801	-0.000883281	null_distr_tsFC matrix
211	211	0.00135615	-0.00198316	0.0307525	null_distr_tsFC matrix
212	212	-0.00127498	0.0014325	0.0083218	null_distr_tsFC matrix
213	213	-0.00211714	-0.00663495	0.000604118	null_distr_tsFC matrix
214	214	-0.00277792	-0.00574139	0.0177393	null_distr_tsFC matrix
215	215	-0.00717418	0.0154741	-0.00817876	null_distr_tsFC matrix
216	216	-0.0222458	-0.00380106	0.00577646	null_distr_tsFC matrix
217	217	-0.00176831	0.0040146	0.00110516	null_distr_tsFC matrix
218	218	-0.000592162	-0.0135198	0.00382141	null_distr_tsFC matrix
219	219	-0.00203565	-0.012476	-0.00254019	null_distr_tsFC matrix
220	220	0.0130977	0.00226068	-0.00308245	null_distr_tsFC matrix
221	221	0.0031536	-0.00197372	0.00429388	null_distr_tsFC matrix
222	222	-0.00415526	-0.00222763	0.00622901	null_distr_tsFC matrix
223	223	0.00138777	-0.0167781	-0.00864674	null_distr_tsFC matrix
224	224	-0.0201458	0.00552907	-0.0038485	null_distr_tsFC matrix
225	225	-0.00476901	-0.00921913	0.00637761	null_distr_tsFC matrix
226	226	0.00455543	0.00141433	-0.00461026	null_distr_tsFC matrix
227	227	0.00291335	0.00603643	-0.00923649	null_distr_tsFC matrix
228	228	-0.00269131	-0.00721694	-0.0146941	null_distr_tsFC matrix
229	229	0.000579853	0.00911295	-0.00259447	null_distr_tsFC matrix
230	230	-0.00687756	-0.00401686	0.00690303	null_distr_tsFC matrix
231	231	0.000663336	0.0204681	-0.00683086	null_distr_tsFC matrix
232	232	0.00479189	0.000466125	0.00248692	null_distr_tsFC matrix
233	233	-0.00167159	-0.00174077	0.0133927	null_distr_tsFC matrix
234	234	0.00330154	-0.00116721	-0.00300877	null_distr_tsFC matrix
235	235	0.00190836	-0.00677336	-0.00198459	null_distr_tsFC matrix
236	236	-0.00272842	-6.95e-05	0.0205987	null_distr_tsFC matrix
237	237	0.00423514	-0.00644015	-0.00390994	null_distr_tsFC matrix
238	238	0.00151776	0.0153007	-0.00638944	null_distr_tsFC matrix
239	239	0.00383164	0.00265707	-0.0086243	null_distr_tsFC matrix
240	240	0.00507661	0.00427656	0.00781395	null_distr_tsFC matrix
241	241	-0.0204989	0.0186634	0.00667152	null_distr_tsFC matrix
242	242	-0.000998644	0.00834997	-0.00914192	null_distr_tsFC matrix
243	243	-0.00767101	0.000238399	-0.011044	null_distr_tsFC matrix
244	244	0.00762831	0.00717934	0.00164083	null_distr_tsFC matrix
245	245	-0.00971677	-0.00219129	-0.00218173	null_distr_tsFC matrix
246	246	0.0223449	-0.0117164	-0.00857317	null_distr_tsFC matrix
247	247	-0.00346699	-0.00220625	0.00192664	null_distr_tsFC matrix
248	248	-0.00683712	0.00410874	-0.00761056	null_distr_tsFC matrix
249	249	0.00374248	0.0019841	-0.013173	null_distr_tsFC matrix
250	250	-0.00995156	-0.00260049	-0.0124921	null_distr_tsFC matrix
251	251	-0.00605328	-0.00737278	-0.00193412	null_distr_tsFC matrix
252	252	0.00413633	0.01182	0.0187532	null_distr_tsFC matrix
253	253	0.0116857	-0.00123851	-0.014792	null_distr_tsFC matrix
254	254	-0.00650325	-0.00803587	0.00517432	null_distr_tsFC matrix
255	255	-0.00985547	0.0140899	-0.00048535	null_distr_tsFC matrix
256	256	0.000519374	0.000436107	0.00481505	null_distr_tsFC matrix
257	257	-0.00758103	-0.0108619	-0.00105414	null_distr_tsFC matrix
258	258	-0.000164118	-0.0147988	-0.000896574	null_distr_tsFC matrix
259	259	-0.00689182	-0.0018949	-0.00472486	null_distr_tsFC matrix
260	260	0.0059134	-0.00446604	0.0122594	null_distr_tsFC matrix
261	261	-0.00871826	-0.00243728	-0.00879687	null_distr_tsFC matrix
262	262	-0.00226511	-0.00223808	-0.00275939	null_distr_tsFC matrix
263	263	0.00567321	0.0154434	0.00497793	null_distr_tsFC matrix
264	264	0.0059133	0.00518294	-0.00234066	null_distr_tsFC matrix
265	265	-0.0117092	0.00349615	-0.00212085	null_distr_tsFC matrix
266	266	-0.0131688	0.00157526	-0.00396509	null_distr_tsFC matrix
267	267	0.006524	0.0111975	0.00382581	null_distr_tsFC matrix
268	268	0.00743145	0.0086501	0.000479213	null_distr_tsFC matrix
269	269	-0.0120569	-0.0210668	-0.00100226	null_distr_tsFC matrix
270	270	-0.000764638	-0.00440532	0.00211186	null_distr_tsFC matrix
271	271	-0.0103366	0.0127771	-0.00348884	null_distr_tsFC matrix
272	272	-5.04e-05	-0.00653808	0.002279	null_distr_tsFC matrix
273	273	0.00640422	-0.00407067	0.0135248	null_distr_tsFC matrix
274	274	0.0146235	-0.00814771	-0.00619951	null_distr_tsFC matrix
275	275	-0.000155255	-0.00732429	-0.0115115	null_distr_tsFC matrix
276	276	0.00185733	0.00856973	0.0053338	null_distr_tsFC matrix
277	277	0.00379486	0.00834794	-0.00611388	null_distr_tsFC matrix
278	278	-0.00626195	0.0113062	-0.00010199	null_distr_tsFC matrix
279	279	0.00645901	-0.00994365	-0.0134397	null_distr_tsFC matrix
280	280	-0.00144932	-0.00103244	-0.00256172	null_distr_tsFC matrix
281	281	0.0018702	0.00847921	-0.0095125	null_distr_tsFC matrix
282	282	0.0126672	-0.00237929	0.0028452	null_distr_tsFC matrix
283	283	0.00786852	0.0111058	-0.0160383	null_distr_tsFC matrix
284	284	-0.00278443	-0.00701501	-0.0122334	null_distr_tsFC matrix
285	285	-0.00445549	0.00103359	0.000978552	null_distr_tsFC matrix
286	286	0.00347395	0.014992	0.00309485	null_distr_tsFC matrix
287	287	0.0022252	-0.00232867	-0.00523403	null_distr_tsFC matrix
288	288	-0.0059262	-0.00545533	-0.016391	null_distr_tsFC matrix
289	289	0.00380834	-0.011662	3.696398739411518e-05	null_distr_tsFC matrix
290	290	-0.0100654	0.00511479	-0.00634552	null_distr_tsFC matrix
291	291	0.00125154	0.00339741	-0.00384362	null_distr_tsFC matrix
292	292	-0.0154689	0.00344043	0.00713995	null_distr_tsFC matrix
293	293	-0.00638406	-0.000687603	0.000818237	null_distr_tsFC matrix
294	294	0.0097302	0.0126896	-0.00752229	null_distr_tsFC matrix
295	295	0.00782841	0.0119186	-0.00582825	null_distr_tsFC matrix
296	296	-0.000447782	0.00407161	-0.00598136	null_distr_tsFC matrix
297	297	0.00152866	-0.00716987	-0.00691928	null_distr_tsFC matrix
298	298	0.00831981	-0.000863102	0.00462364	null_distr_tsFC matrix
299	299	-0.00684201	0.00295767	0.0028953	null_distr_tsFC matrix
300	300	0.00176453	-0.00411327	0.0116295	null_distr_tsFC matrix
301	301	-0.0116028	0.00306294	0.0132445	null_distr_tsFC matrix
302	302	0.000603689	-0.0110737	0.0103523	null_distr_tsFC matrix
303	303	-0.00197553	-0.0060445	-0.0114749	null_distr_tsFC matrix
304	304	0.00645385	0.00618516	-0.00562236	null_distr_tsFC matrix
305	305	-0.0116611	-0.0157674	0.0110633	null_distr_tsFC matrix
306	306	0.010757	-0.0146062	-0.00520778	null_distr_tsFC matrix
307	307	0.000205392	-0.0119175	0.0022476	null_distr_tsFC matrix
308	308	0.00942387	-0.00822823	0.00573421	null_distr_tsFC matrix
309	309	0.000598353	0.00596384	0.00570597	null_distr_tsFC matrix
310	310	-0.00272143	-0.0145711	0.0101147	null_distr_tsFC matrix
311	311	0.00455993	0.00439037	0.00034157	null_distr_tsFC matrix
312	312	0.00911102	-0.0095666	-0.00818291	null_distr_tsFC matrix
313	313	0.0163661	-0.00670795	-0.00095882	null_distr_tsFC matrix
314	314	0.0140962	0.0071431	0.00767137	null_distr_tsFC matrix
315	315	0.000718277	0.00458876	-0.00898886	null_distr_tsFC matrix
316	316	0.00619029	-0.00600587	0.000563766	null_distr_tsFC matrix
317	317	0.0108531	0.0042777	0.00999676	null_distr_tsFC matrix
318	318	-0.00337171	-0.0142575	0.00762875	null_distr_tsFC matrix
319	319	0.0033624	-0.00341113	-0.000914232	null_distr_tsFC matrix
320	320	-0.0118761	0.00400528	0.00433968	null_distr_tsFC matrix
321	321	0.00044646	-0.0130205	-0.00597486	null_distr_tsFC matrix
322	322	0.0120192	-0.00440737	0.00461045	null_distr_tsFC matrix
323	323	-0.0116291	0.00444507	0.00583757	null_distr_tsFC matrix
324	324	-0.0160815	0.00364164	0.00863495	null_distr_tsFC matrix
325	325	-0.00085489	0.0139996	-0.00206337	null_distr_tsFC matrix
326	326	0.0154552	-0.00584398	0.00815088	null_distr_tsFC matrix
327	327	-0.0020143	-0.00967827	0.00876235	null_distr_tsFC matrix
328	328	0.000604434	0.0141106	0.000708156	null_distr_tsFC matrix
329	329	0.00634856	-0.014422	-0.00442038	null_distr_tsFC matrix
330	330	-0.00580677	0.00170411	0.0030097	null_distr_tsFC matrix
331	331	4.564405669013287e-05	0.00329566	-0.00213435	null_distr_tsFC matrix
332	332	0.00442051	-0.010675	-0.0215801	null_distr_tsFC matrix
333	333	0.00421185	0.000678175	-0.00961486	null_distr_tsFC matrix
334	334	-0.00517839	0.00934937	-0.000863182	null_distr_tsFC matrix
335	335	0.00199287	0.00515384	-0.0155653	null_distr_tsFC matrix
336	336	0.0104722	-0.0133654	-0.00708244	null_distr_tsFC matrix
337	337	-0.00895315	0.00452475	-0.00225827	null_distr_tsFC matrix
338	338	0.00271023	0.0014511	0.00832515	null_distr_tsFC matrix
339	339	0.00590599	0.000253698	0.00930421	null_distr_tsFC matrix
340	340	-0.00231279	-0.00232817	0.0101657	null_distr_tsFC matrix
341	341	0.00817114	0.00953244	0.00757215	null_distr_tsFC matrix
342	342	0.00795834	-0.00507664	0.00353294	null_distr_tsFC matrix
343	343	-0.0186987	-0.00368895	-0.0030016	null_distr_tsFC matrix
344	344	-0.00218408	0.0117698	0.00036104	null_distr_tsFC matrix
345	345	-0.0116194	-0.0105355	-0.00891279	null_distr_tsFC matrix
346	346	-3.88e-05	0.00766667	0.00132941	null_distr_tsFC matrix
347	347	0.0122233	-0.00374311	0.0066865	null_distr_tsFC matrix
348	348	-0.00965508	0.00392859	0.000717481	null_distr_tsFC matrix
349	349	-0.00483753	0.00929001	0.00320403	null_distr_tsFC matrix
350	350	0.00984021	0.00119907	-6.28e-05	null_distr_tsFC matrix
351	351	0.0103728	-0.00957413	0.00498121	null_distr_tsFC matrix
352	352	0.00990168	0.00467769	0.0091332	null_distr_tsFC matrix
353	353	0.0185786	-0.0201562	0.00804503	null_distr_tsFC matrix
354	354	0.004576	0.00979626	-0.00747629	null_distr_tsFC matrix
355	355	-0.0042761	-0.00261292	0.0124426	null_distr_tsFC matrix
356	356	-0.024105	0.0107652	0.000343151	null_distr_tsFC matrix
357	357	-0.00128226	-0.00677329	-0.00549259	null_distr_tsFC matrix
358	358	-0.00836847	-0.0044038	0.00509567	null_distr_tsFC matrix
359	359	0.00401998	-0.00402331	-0.0146011	null_distr_tsFC matrix
360	360	-0.0175803	-0.0108116	-0.0211297	null_distr_tsFC matrix
361	361	-0.00430958	0.0028133	0.0014843	null_distr_tsFC matrix
362	362	0.00730613	-0.00150559	0.00868148	null_distr_tsFC matrix
363	363	0.00779608	-0.00210498	-0.0123691	null_distr_tsFC matrix
364	364	-0.00461602	-0.00604936	0.00255195	null_distr_tsFC matrix
365	365	-0.00114535	-0.00159759	-0.00245147	null_distr_tsFC matrix
366	366	-0.00571836	-0.00370122	-0.00420212	null_distr_tsFC matrix
367	367	0.000521932	-0.00348831	0.0230313	null_distr_tsFC matrix
368	368	0.00621783	-0.00376536	-0.019938	null_distr_tsFC matrix
369	369	-0.0121028	-0.0092538	0.0036453	null_distr_tsFC matrix
370	370	-0.00777969	0.00752404	-0.0078118	null_distr_tsFC matrix
371	371	0.0118111	0.00666355	0.00574941	null_distr_tsFC matrix
372	372	0.0125243	-0.00592563	-0.00890066	null_distr_tsFC matrix
373	373	0.00010725	0.00451434	0.00140456	null_distr_tsFC matrix
374	374	0.00502736	-0.00447536	-0.0119672	null_distr_tsFC matrix
375	375	-0.0152598	0.00361921	-0.00462055	null_distr_tsFC matrix
376	376	0.00710411	0.00820286	0.0141498	null_distr_tsFC matrix
377	377	-0.00568637	-0.00352373	-0.00545881	null_distr_tsFC matrix
378	378	-0.00281208	0.00499877	0.00375015	null_distr_tsFC matrix
379	379	-0.00423931	-0.0101222	0.0149297	null_distr_tsFC matrix
380	380	0.0148192	-0.00483053	0.0100547	null_distr_tsFC matrix
381	381	0.003404	-0.0226242	0.00359854	null_distr_tsFC matrix
382	382	0.00140498	-0.00248556	-0.00365345	null_distr_tsFC matrix
383	383	0.00102478	-0.00310324	-0.00646723	null_distr_tsFC matrix
384	384	-0.0121017	-0.0017687	0.0100794	null_distr_tsFC matrix
385	385	-0.00233066	0.0211681	-0.00520405	null_distr_tsFC matrix
386	386	0.00104246	-0.00577056	-0.00613615	null_distr_tsFC matrix
387	387	-0.010555	0.00565906	0.00381831	null_distr_tsFC matrix
388	388	0.0093714	0.00475379	-0.00787776	null_distr_tsFC matrix
389	389	-0.00898123	0.00249541	0.00659404	null_distr_tsFC matrix
390	390	0.0105942	-0.00546992	-0.00103312	null_distr_tsFC matrix
391	391	0.0113694	0.00518489	-0.0100018	null_distr_tsFC matrix
392	392	-0.00685886	0.00303696	-0.00514492	null_distr_tsFC matrix
393	393	-0.00301502	0.00650019	0.0144899	null_distr_tsFC matrix
394	394	0.00344408	-0.00584261	-0.0139278	null_distr_tsFC matrix
395	395	0.00572064	0.0058898	-0.00707821	null_distr_tsFC matrix
396	396	-0.011194	-0.00878258	-0.0165101	null_distr_tsFC matrix
397	397	-0.00525267	0.00130074	-0.00102539	null_distr_tsFC matrix
398	398	-0.000360631	0.000482608	0.00681397	null_distr_tsFC matrix
399	399	0.00213399	-0.0151284	-8.66e-05	null_distr_tsFC matrix
400	400	-0.0134956	0.0110181	0.000348859	null_distr_tsFC matrix
401	401	-0.00432719	-0.00539017	-0.00133712	null_distr_tsFC matrix
402	402	0.00341858	-0.00470775	0.0018405	null_distr_tsFC matrix
403	403	0.00329559	0.000665424	0.0262789	null_distr_tsFC matrix
404	404	-0.00167197	-0.000502984	-0.00342028	null_distr_tsFC matrix
405	405	0.00689244	0.00746887	-0.000614291	null_distr_tsFC matrix
406	406	0.00730427	-3.38e-05	-0.00375484	null_distr_tsFC matrix
407	407	-0.00196859	0.00810029	0.00500494	null_distr_tsFC matrix
408	408	0.00461965	0.00088382	0.000551667	null_distr_tsFC matrix
409	409	0.0014777	0.00897947	0.00116067	null_distr_tsFC matrix
410	410	0.00606994	-0.0098648	0.00267248	null_distr_tsFC matrix
411	411	-0.0039789	0.00108399	0.00109694	null_distr_tsFC matrix
412	412	-0.0130038	0.00911877	-0.000564773	null_distr_tsFC matrix
413	413	-0.0103817	-0.00168963	-1.34e-05	null_distr_tsFC matrix
414	414	0.00386239	-0.00529117	0.00270705	null_distr_tsFC matrix
415	415	-0.00374483	0.00391675	0.00178136	null_distr_tsFC matrix
416	416	0.00440226	0.00652038	-0.0160996	null_distr_tsFC matrix
417	417	-0.00262456	-0.0089526	-0.00517248	null_distr_tsFC matrix
418	418	0.00565135	0.00803268	-0.00126383	null_distr_tsFC matrix
419	419	-0.00561631	-0.0203889	0.0121909	null_distr_tsFC matrix
420	420	-0.00317328	-0.0139326	-0.0052277	null_distr_tsFC matrix
421	421	-0.0106643	-0.00721164	0.00380016	null_distr_tsFC matrix
422	422	0.00462087	-0.00392256	0.00279534	null_distr_tsFC matrix
423	423	-0.00585678	-0.0098612	0.0121588	null_distr_tsFC matrix
424	424	-4.16e-05	0.00851459	0.00434916	null_distr_tsFC matrix
425	425	-0.000175792	-0.00609333	-0.0113473	null_distr_tsFC matrix
426	426	0.00338503	-0.00583205	-0.00649624	null_distr_tsFC matrix
427	427	0.00310249	-0.0119563	0.0158669	null_distr_tsFC matrix
428	428	0.000112324	-0.00783579	-0.00229169	null_distr_tsFC matrix
429	429	0.00309159	-0.0154461	-0.0029077	null_distr_tsFC matrix
430	430	-0.014225	0.000710601	0.00660908	null_distr_tsFC matrix
431	431	-0.00444351	0.00904814	0.00563059	null_distr_tsFC matrix
432	432	-0.00913566	0.0154437	0.00164909	null_distr_tsFC matrix
433	433	-0.00327926	-0.00999813	0.000907735	null_distr_tsFC matrix
434	434	-0.00252749	0.000792168	0.00496549	null_distr_tsFC matrix
435	435	0.0078001	-0.00981221	0.00944944	null_distr_tsFC matrix
436	436	-0.01172	-0.00466559	-0.00553309	null_distr_tsFC matrix
437	437	0.00335748	0.000695296	-0.00212179	null_distr_tsFC matrix
438	438	-0.011115	0.0055121	0.00580543	null_distr_tsFC matrix
439	439	-0.00464604	-0.00684428	0.0065196	null_distr_tsFC matrix
440	440	-0.00241307	-0.00620959	0.014853	null_distr_tsFC matrix
441	441	-0.00681809	-0.000605854	0.00608889	null_distr_tsFC matrix
442	442	0.00618496	0.000653775	0.0167868	null_distr_tsFC matrix
443	443	-0.00634635	0.00278653	0.00199119	null_distr_tsFC matrix
444	444	0.011516	-0.00343398	-0.0114008	null_distr_tsFC matrix
445	445	0.0028582	0.00192822	0.00879803	null_distr_tsFC matrix
446	446	0.00795652	0.00903728	-0.00355459	null_distr_tsFC matrix
447	447	0.00716212	-0.00172687	0.00782854	null_distr_tsFC matrix
448	448	0.00193993	0.008953	-0.00952398	null_distr_tsFC matrix
449	449	-0.00377735	0.00138801	0.004388	null_distr_tsFC matrix
450	450	-0.00411909	0.010208	0.00487639	null_distr_tsFC matrix
451	451	8.438545185532807e-05	-0.00892437	0.0114413	null_distr_tsFC matrix
452	452	-0.0183175	-0.016414	-0.00184642	null_distr_tsFC matrix
453	453	-0.012505	0.00317281	-0.00584786	null_distr_tsFC matrix
454	454	-0.00785154	-0.00770513	-0.0021369	null_distr_tsFC matrix
455	455	-0.00350433	-0.00360342	-0.000756903	null_distr_tsFC matrix
456	456	-0.00640726	-0.0174618	-0.00476771	null_distr_tsFC matrix
457	457	-0.00203833	0.00281953	0.00842668	null_distr_tsFC matrix
458	458	0.0151023	8.489490866326694e-06	0.00357166	null_distr_tsFC matrix
459	459	0.01184	0.00710333	0.00653114	null_distr_tsFC matrix
460	460	0.000750175	-0.00949026	0.00869488	null_distr_tsFC matrix
461	461	0.00695418	-0.00430891	0.00482502	null_distr_tsFC matrix
462	462	-0.00938452	-0.00217777	0.0149411	null_distr_tsFC matrix
463	463	0.00202527	0.00872827	-0.000193247	null_distr_tsFC matrix
464	464	0.0202177	0.00798784	0.00695584	null_distr_tsFC matrix
465	465	0.00798978	0.00371318	-0.00438852	null_distr_tsFC matrix
466	466	0.00682447	0.00197712	-0.00343309	null_distr_tsFC matrix
467	467	0.00355802	0.00540765	-0.00735491	null_distr_tsFC matrix
468	468	0.000146073	0.00314979	-0.0101407	null_distr_tsFC matrix
469	469	0.00161487	0.00343472	0.00879377	null_distr_tsFC matrix
470	470	-0.00302586	-0.0236775	-0.00687012	null_distr_tsFC matrix
471	471	0.00437976	0.00702036	0.00631649	null_distr_tsFC matrix
472	472	0.0116979	-0.00356184	-0.0162037	null_distr_tsFC matrix
473	473	0.0127602	-0.00355919	0.00203499	null_distr_tsFC matrix
474	474	-0.000936009	5.136905346530104e-05	0.00699137	null_distr_tsFC matrix
475	475	-0.00652386	0.00734684	0.020981	null_distr_tsFC matrix
476	476	-0.00567273	-0.00281206	-0.00367324	null_distr_tsFC matrix
477	477	-0.00749406	-0.00584689	-0.00195632	null_distr_tsFC matrix
478	478	0.00560222	0.0121089	0.00366296	null_distr_tsFC matrix
479	479	0.000862294	-0.000607844	0.00174911	null_distr_tsFC matrix
480	480	-0.00657417	0.00702786	0.000274511	null_distr_tsFC matrix
481	481	-0.000947219	-0.000882046	-0.00477242	null_distr_tsFC matrix
482	482	-0.000971565	0.0026551	-0.00337509	null_distr_tsFC matrix
483	483	-0.0138984	-0.010964	-0.00285359	null_distr_tsFC matrix
484	484	0.0159069	-0.00456302	-0.0144823	null_distr_tsFC matrix
485	485	0.00572762	-0.000871992	-0.00314047	null_distr_tsFC matrix
486	486	0.00608812	0.00452934	0.0080756	null_distr_tsFC matrix
487	487	0.00956752	0.0117977	0.00593318	null_distr_tsFC matrix
488	488	-0.00510347	-0.00754767	-0.00569614	null_distr_tsFC matrix
489	489	-0.00141968	0.00194103	0.00464629	null_distr_tsFC matrix
490	490	0.00108508	-0.0105039	-0.000358162	null_distr_tsFC matrix
491	491	0.00461313	0.00482551	-0.00785459	null_distr_tsFC matrix
492	492	0.00257198	-0.000182392	-0.0122077	null_distr_tsFC matrix
493	493	-0.0121838	-0.00814417	0.020943	null_distr_tsFC matrix
494	494	0.0158492	-0.00403826	0.011992	null_distr_tsFC matrix
495	495	0.00152175	0.00310003	0.00535192	null_distr_tsFC matrix
496	496	-0.00719373	-0.000254287	-0.00111495	null_distr_tsFC matrix
497	497	0.00198019	0.0118621	0.00895328	null_distr_tsFC matrix
498	498	-0.00213952	0.00588377	0.000777191	null_distr_tsFC matrix
499	499	0.00171617	-0.00496215	0.00974231	null_distr_tsFC matrix
500	500	0.000513448	-0.00717364	0.000777312	null_distr_tsFC matrix
501	501	-0.000767765	-0.00564723	0.0114342	null_distr_tsFC matrix
502	502	0.00388231	-0.00923111	-0.000340706	null_distr_tsFC matrix
503	503	0.000795729	-0.00716938	0.00394302	null_distr_tsFC matrix
504	504	-0.0048402	-0.0047791	0.0103564	null_distr_tsFC matrix
505	505	-0.00685358	-0.013588	7.595865845670791e-05	null_distr_tsFC matrix
506	506	-0.00227573	0.0153342	-0.0051249	null_distr_tsFC matrix
507	507	-0.0107992	-0.012865	-0.00883217	null_distr_tsFC matrix
508	508	0.00199873	0.00470672	-0.00423649	null_distr_tsFC matrix
509	509	-0.00191499	-0.00719012	-0.00749456	null_distr_tsFC matrix
510	510	-0.017694	0.0120111	0.0118048	null_distr_tsFC matrix
511	511	-0.00753207	0.00655368	0.0178081	null_distr_tsFC matrix
512	512	-0.0122094	0.0193148	-0.0108828	null_distr_tsFC matrix
513	513	0.00448619	-0.0007774	0.00598174	null_distr_tsFC matrix
514	514	-0.0122709	-0.00677819	0.00225377	null_distr_tsFC matrix
515	515	0.0157846	-0.00614933	0.0111569	null_distr_tsFC matrix
516	516	0.00973008	0.00133471	-0.00492275	null_distr_tsFC matrix
517	517	0.00274802	-0.00285451	0.0118407	null_distr_tsFC matrix
518	518	-0.00543288	-0.000395866	0.00612626	null_distr_tsFC matrix
519	519	-0.0190042	4.408481305626288e-05	-0.00192659	null_distr_tsFC matrix
520	520	0.00823346	0.00976524	-0.00642941	null_distr_tsFC matrix
521	521	-0.0113373	-0.00665044	-0.0052386	null_distr_tsFC matrix
522	522	0.00127743	-0.00132771	0.000142024	null_distr_tsFC matrix
523	523	0.00552612	-0.00231637	0.00900646	null_distr_tsFC matrix
524	524	-0.0124494	-0.00848402	0.0169542	null_distr_tsFC matrix
525	525	0.00902665	-0.00549219	-0.00265318	null_distr_tsFC matrix
526	526	-0.00200234	0.000927103	-0.00833667	null_distr_tsFC matrix
527	527	-0.00172073	-0.0103181	-0.0147846	null_distr_tsFC matrix
528	528	0.0035515	0.0030657	0.00709684	null_distr_tsFC matrix
529	529	-0.00267735	-0.016717	0.00919185	null_distr_tsFC matrix
530	530	-0.00774703	0.00167164	-0.0102093	null_distr_tsFC matrix
531	531	0.00486641	-0.00315559	-0.000591077	null_distr_tsFC matrix
532	532	0.0164332	-0.00324882	0.00840983	null_distr_tsFC matrix
533	533	-0.00473142	0.00301637	0.00255446	null_distr_tsFC matrix
534	534	-0.0108535	0.00867403	-0.0111788	null_distr_tsFC matrix
535	535	-0.0036538	-0.00062351	-0.0120397	null_distr_tsFC matrix
536	536	-0.00335824	-0.00706736	0.00611722	null_distr_tsFC matrix
537	537	0.0092784	0.00915164	-0.00830388	null_distr_tsFC matrix
538	538	-0.00322293	-0.00234069	0.00552888	null_distr_tsFC matrix
539	539	0.00334416	0.00580822	-0.0298695	null_distr_tsFC matrix
540	540	-0.00120489	0.00183696	-0.0017164	null_distr_tsFC matrix
541	541	0.0112515	0.00626818	0.00670896	null_distr_tsFC matrix
542	542	0.010255	0.000318481	0.00309187	null_distr_tsFC matrix
543	543	0.00246743	-0.00587573	0.00444191	null_distr_tsFC matrix
544	544	-0.010496	-0.0114551	-0.00608669	null_distr_tsFC matrix
545	545	-0.00179799	0.00265984	-0.00779206	null_distr_tsFC matrix
546	546	0.00166463	-0.0028679	-0.00264834	null_distr_tsFC matrix
547	547	-0.00855483	-0.00889803	0.0037532	null_distr_tsFC matrix
548	548	0.00884844	0.00428863	-0.0135232	null_distr_tsFC matrix
549	549	-0.00878483	0.00941841	0.00415049	null_distr_tsFC matrix
550	550	0.00443695	0.00342033	-0.00168908	null_distr_tsFC matrix
551	551	0.00162692	0.00402789	0.00847924	null_distr_tsFC matrix
552	552	-0.00455228	-0.0102926	-0.00274216	null_distr_tsFC matrix
553	553	0.0100043	0.00694131	0.000860559	null_distr_tsFC matrix
554	554	0.00294965	0.0152273	-0.00480081	null_distr_tsFC matrix
555	555	0.00775352	-0.000822906	0.00830913	null_distr_tsFC matrix
556	556	-0.0137604	0.00090255	-0.00831707	null_distr_tsFC matrix
557	557	-0.0132448	0.00585972	0.00249336	null_distr_tsFC matrix
558	558	-0.00506339	0.00519032	-0.00269758	null_distr_tsFC matrix
559	559	-0.00392578	0.00805272	-0.0020617	null_distr_tsFC matrix
560	560	0.00252889	-0.00431588	-0.0142237	null_distr_tsFC matrix
561	561	-0.019479	-0.0028387	-0.00752093	null_distr_tsFC matrix
562	562	-0.0182472	-0.00361376	-0.000674575	null_distr_tsFC matrix
563	563	0.000869851	0.00444369	0.00206397	null_distr_tsFC matrix
564	564	0.020525	-0.0103125	-0.00598199	null_distr_tsFC matrix
565	565	0.017562	0.000579484	-0.0131645	null_distr_tsFC matrix
566	566	-0.00202243	-0.00373463	-0.0042118	null_distr_tsFC matrix
567	567	0.000905263	0.00985988	0.00180068	null_distr_tsFC matrix
568	568	-0.00185317	0.00393493	-0.0106783	null_distr_tsFC matrix
569	569	-0.00222712	-0.00732379	-0.00334753	null_distr_tsFC matrix
570	570	0.00793317	-0.00100824	0.00535161	null_distr_tsFC matrix
571	571	0.00324105	-0.0051137	0.00297172	null_distr_tsFC matrix
572	572	0.0163982	0.00448616	0.00629182	null_distr_tsFC matrix
573	573	-0.00379483	0.00167289	0.00335554	null_distr_tsFC matrix
574	574	-0.0118323	-0.000530441	0.00820714	null_distr_tsFC matrix
575	575	0.00504671	0.0087049	-0.0110396	null_distr_tsFC matrix
576	576	-0.00337619	-0.00702896	0.00186342	null_distr_tsFC matrix
577	577	0.00445227	-0.00204416	0.00612003	null_distr_tsFC matrix
578	578	0.00848581	0.000833811	0.000951779	null_distr_tsFC matrix
579	579	-0.00545646	0.00531622	0.00791342	null_distr_tsFC matrix
580	580	0.0058915	-0.00525981	0.0127006	null_distr_tsFC matrix
581	581	0.00262738	-0.00259684	-0.00555296	null_distr_tsFC matrix
582	582	0.00943256	-0.00973401	0.00363016	null_distr_tsFC matrix
583	583	0.00627802	-0.00415221	-0.00794528	null_distr_tsFC matrix
584	584	0.00315334	0.00257649	-0.0115644	null_distr_tsFC matrix
585	585	0.00537758	0.000248897	0.00566776	null_distr_tsFC matrix
586	586	0.00223501	-0.0110802	-0.00260471	null_distr_tsFC matrix
587	587	0.00676244	0.0143091	-0.00144181	null_distr_tsFC matrix
588	588	0.00678175	-0.011265	0.00765156	null_distr_tsFC matrix
589	589	7.738016693738954e-05	-0.00553593	-0.00215954	null_distr_tsFC matrix
590	590	-0.00903958	-0.016297	-0.017417	null_distr_tsFC matrix
591	591	0.00994056	0.000435872	-0.00647174	null_distr_tsFC matrix
592	592	-0.0153473	-0.0033431	0.0097367	null_distr_tsFC matrix
593	593	0.00790087	-0.0178786	0.00533304	null_distr_tsFC matrix
594	594	0.000687651	-0.0195084	0.012983	null_distr_tsFC matrix
595	595	0.017886	-0.00203798	0.00273445	null_distr_tsFC matrix
596	596	-0.00442895	-0.00177035	0.0108582	null_distr_tsFC matrix
597	597	-0.0183905	-0.00154477	0.00714418	null_distr_tsFC matrix
598	598	-0.00815281	0.0117567	0.0102515	null_distr_tsFC matrix
599	599	0.00198834	-0.00139471	-0.00766603	null_distr_tsFC matrix
600	600	-0.00474302	-0.0113134	-0.0125816	null_distr_tsFC matrix
601	601	-0.016982	0.00454344	0.00355062	null_distr_tsFC matrix
602	602	-0.00222497	-0.00777344	-0.00292005	null_distr_tsFC matrix
603	603	-0.00948688	0.0173551	0.00571691	null_distr_tsFC matrix
604	604	0.0138589	0.006014	0.00646479	null_distr_tsFC matrix
605	605	-0.00481033	0.00189349	-6.75e-05	null_distr_tsFC matrix
606	606	0.00294111	0.000707265	0.000726194	null_distr_tsFC matrix
607	607	0.0160128	-0.0103484	0.00146587	null_distr_tsFC matrix
608	608	-0.00274566	-0.00979645	0.00581424	null_distr_tsFC matrix
609	609	-0.00209795	0.0061246	0.00695633	null_distr_tsFC matrix
610	610	0.00908782	-0.00100236	-0.00634773	null_distr_tsFC matrix
611	611	-0.0106625	0.00902104	-0.0016515	null_distr_tsFC matrix
612	612	-0.0113469	-0.00339378	0.00909031	null_distr_tsFC matrix
613	613	-0.00772291	0.00165921	0.0109374	null_distr_tsFC matrix
614	614	0.00618462	0.0174439	-0.000730972	null_distr_tsFC matrix
615	615	-0.00186812	0.00334328	-0.00555138	null_distr_tsFC matrix
616	616	-0.00917881	0.00455335	0.00274385	null_distr_tsFC matrix
617	617	0.00834499	-0.00588938	0.00023635	null_distr_tsFC matrix
618	618	0.00897583	0.00521007	0.000343915	null_distr_tsFC matrix
619	619	-0.00635422	0.000171269	0.00839147	null_distr_tsFC matrix
620	620	-0.000830302	0.00650651	0.00543547	null_distr_tsFC matrix
621	621	0.000958372	-0.00249743	-0.00476391	null_distr_tsFC matrix
622	622	-0.00202349	0.000513952	0.00222749	null_distr_tsFC matrix
623	623	0.0229376	-0.00678782	-0.000607798	null_distr_tsFC matrix
624	624	0.00205187	0.0241127	0.00293133	null_distr_tsFC matrix
625	625	-0.0100242	0.000813442	0.014242	null_distr_tsFC matrix
626	626	0.00767341	-0.00317236	0.00633846	null_distr_tsFC matrix
627	627	0.00246657	-0.00926312	0.0206429	null_distr_tsFC matrix
628	628	-0.00374334	-0.0105133	-0.00101377	null_distr_tsFC matrix
629	629	0.01341	-0.010913	-0.0110051	null_distr_tsFC matrix
630	630	-0.00850293	-0.00609	0.0013072	null_distr_tsFC matrix
631	631	0.00300921	-0.00572636	0.00619768	null_distr_tsFC matrix
632	632	-0.0103625	0.0130738	0.000473231	null_distr_tsFC matrix
633	633	-0.00631605	-0.00454111	0.00896702	null_distr_tsFC matrix
634	634	0.0108032	0.0136878	0.0112426	null_distr_tsFC matrix
635	635	0.00650131	0.0015825	0.00426189	null_distr_tsFC matrix
636	636	-0.00554849	-0.000339256	-0.00671688	null_distr_tsFC matrix
637	637	0.000946442	-0.00295855	0.00175828	null_distr_tsFC matrix
638	638	0.00792401	-0.0153707	0.00543699	null_distr_tsFC matrix
639	639	0.00320173	-0.0184865	0.0080294	null_distr_tsFC matrix
640	640	-0.00208886	0.0231608	0.00901195	null_distr_tsFC matrix
641	641	-0.00279886	0.00835854	0.00647417	null_distr_tsFC matrix
642	642	-0.0123777	-0.0132133	0.00503685	null_distr_tsFC matrix
643	643	-0.0112198	-0.000863145	0.0126898	null_distr_tsFC matrix
644	644	-0.00579469	0.00511106	0.0185509	null_distr_tsFC matrix
645	645	0.0243841	0.00532442	-0.00587018	null_distr_tsFC matrix
646	646	0.0110758	0.0165955	0.006028	null_distr_tsFC matrix
647	647	0.00604714	0.00684591	-0.0088561	null_distr_tsFC matrix
648	648	0.0149988	0.00832722	-0.0192595	null_distr_tsFC matrix
649	649	0.00471776	0.00353387	-0.00799726	null_distr_tsFC matrix
650	650	0.00701068	-0.00448384	-0.00398388	null_distr_tsFC matrix
651	651	0.00319927	-0.0128096	-0.000209953	null_distr_tsFC matrix
652	652	0.0031532	0.00420727	-0.00761971	null_distr_tsFC matrix
653	653	-0.0107362	0.0115326	-0.000147543	null_distr_tsFC matrix
654	654	0.0019116	-0.00532032	0.00219079	null_distr_tsFC matrix
655	655	0.00142362	0.00333864	0.00684411	null_distr_tsFC matrix
656	656	0.00203463	-0.0100864	0.0058916	null_distr_tsFC matrix
657	657	0.00301666	0.00946771	0.0138201	null_distr_tsFC matrix
658	658	-0.00788761	-0.00384657	-0.0110784	null_distr_tsFC matrix
659	659	-0.00705689	-0.0104811	-0.00787158	null_distr_tsFC matrix
660	660	0.00874826	0.0105748	-0.00545028	null_distr_tsFC matrix
661	661	0.00233917	-0.0014522	-0.00327289	null_distr_tsFC matrix
662	662	-0.00218904	-0.00503449	0.00365511	null_distr_tsFC matrix
663	663	-0.0135288	-0.00162137	0.00201364	null_distr_tsFC matrix
664	664	-0.000958716	0.0078285	-0.00974116	null_distr_tsFC matrix
665	665	0.0156834	0.00169594	-0.00107447	null_distr_tsFC matrix
666	666	-0.0120187	0.00257244	0.0108737	null_distr_tsFC matrix
667	667	-0.0102954	0.00641345	0.00453819	null_distr_tsFC matrix
668	668	-0.0117891	-0.00073473	-0.000592269	null_distr_tsFC matrix
669	669	-0.000478447	0.00298584	0.000673501	null_distr_tsFC matrix
670	670	0.00590428	0.00529071	-0.00392669	null_distr_tsFC matrix
671	671	-0.0049134	-0.0105642	-0.00333965	null_distr_tsFC matrix
672	672	0.000774963	0.00232715	-0.00607369	null_distr_tsFC matrix
673	673	0.000574868	0.00633265	0.00784404	null_distr_tsFC matrix
674	674	0.000803281	0.00180254	0.0010343	null_distr_tsFC matrix
675	675	-0.00127053	-0.000248671	0.00528991	null_distr_tsFC matrix
676	676	-0.00377488	0.00688712	0.0191886	null_distr_tsFC matrix
677	677	0.0115307	0.00282951	-0.00155382	null_distr_tsFC matrix
678	678	-0.00370618	-0.0128249	0.00186311	null_distr_tsFC matrix
679	679	0.00157455	0.00155628	0.00193742	null_distr_tsFC matrix
680	680	0.0112221	0.00542119	-0.00690026	null_distr_tsFC matrix
681	681	0.00795093	-0.00322222	0.0102009	null_distr_tsFC matrix
682	682	0.0103058	-0.0017	0.015093	null_distr_tsFC matrix
683	683	-0.00223086	0.00358204	0.0138838	null_distr_tsFC matrix
684	684	-0.00406776	0.00941764	-0.0023849	null_distr_tsFC matrix
685	685	-0.00312525	-0.00915238	0.00118692	null_distr_tsFC matrix
686	686	-0.00522414	0.00971793	-0.000279136	null_distr_tsFC matrix
687	687	-0.000974583	0.00480184	0.00748225	null_distr_tsFC matrix
688	688	0.00653477	-0.00186083	-0.00207882	null_distr_tsFC matrix
689	689	0.00911013	0.00149012	0.00865789	null_distr_tsFC matrix
690	690	0.0021767	-0.00034545	-0.00191214	null_distr_tsFC matrix
691	691	0.00496802	0.0102235	0.00205955	null_distr_tsFC matrix
692	692	0.00715491	0.00611082	0.00767065	null_distr_tsFC matrix
693	693	0.0135521	0.00273463	0.0103867	null_distr_tsFC matrix
694	694	-0.00861076	0.00302717	0.00467868	null_distr_tsFC matrix
695	695	-0.0123159	-0.00305976	-0.00271429	null_distr_tsFC matrix
696	696	0.00627555	0.00321466	-0.00614542	null_distr_tsFC matrix
697	697	0.00252512	0.00585871	0.00158485	null_distr_tsFC matrix
698	698	0.00587259	-0.0069363	-0.000649492	null_distr_tsFC matrix
699	699	-0.00295845	-0.019346	0.0052138	null_distr_tsFC matrix
700	700	-0.00393625	-0.000739866	-0.00615244	null_distr_tsFC matrix
701	701	-0.017748	-0.011317	-0.00232215	null_distr_tsFC matrix
702	702	-0.00124755	0.00250046	-0.00330047	null_distr_tsFC matrix
703	703	-0.000758211	0.00823711	0.00442275	null_distr_tsFC matrix
704	704	-0.00296182	-0.0089554	-0.00518931	null_distr_tsFC matrix
705	705	-0.00121548	-0.00574847	0.0114754	null_distr_tsFC matrix
706	706	0.00401415	-0.0156612	-0.013069	null_distr_tsFC matrix
707	707	0.000523474	-0.00536508	0.0111615	null_distr_tsFC matrix
708	708	-0.0012289	0.0146493	0.00272542	null_distr_tsFC matrix
709	709	0.0110193	-0.00557736	0.00241994	null_distr_tsFC matrix
710	710	0.00254591	-0.000830499	0.00191941	null_distr_tsFC matrix
711	711	-0.00487137	-0.0051696	-0.00265273	null_distr_tsFC matrix
712	712	0.00291268	0.00186735	0.00643592	null_distr_tsFC matrix
713	713	0.00206054	0.000360588	-0.00527095	null_distr_tsFC matrix
714	714	0.00105154	0.0266983	-0.00438502	null_distr_tsFC matrix
715	715	0.00664099	-0.0084637	-0.00561476	null_distr_tsFC matrix
716	716	-0.00782565	-0.00289415	-0.0011028	null_distr_tsFC matrix
717	717	0.0117738	-0.00542842	-0.00194142	null_distr_tsFC matrix
718	718	-0.00324073	0.00905528	0.0049325	null_distr_tsFC matrix
719	719	0.00795974	0.0163437	-0.00785583	null_distr_tsFC matrix
720	720	0.0125927	0.00719688	-0.00738682	null_distr_tsFC matrix
721	721	-0.0116839	0.00571606	-0.00665452	null_distr_tsFC matrix
722	722	0.00572224	0.000323346	-0.000643395	null_distr_tsFC matrix
723	723	-0.00936693	0.0116652	0.00733078	null_distr_tsFC matrix
724	724	0.00734171	0.00402234	-0.0126631	null_distr_tsFC matrix
725	725	-0.000484221	0.0047845	-0.0169284	null_distr_tsFC matrix
726	726	-0.00844819	-0.0115303	-0.014024	null_distr_tsFC matrix
727	727	0.00389572	-0.00626025	0.00609075	null_distr_tsFC matrix
728	728	-0.00166431	0.00964953	0.0100814	null_distr_tsFC matrix
729	729	0.012531	-0.00205153	0.00223731	null_distr_tsFC matrix
730	730	0.0159467	-0.00392336	0.000252963	null_distr_tsFC matrix
731	731	-0.00493653	-0.00613179	-0.0048002	null_distr_tsFC matrix
732	732	0.00291665	-0.00650807	-0.0094279	null_distr_tsFC matrix
733	733	0.01077	-0.0027248	0.00863646	null_distr_tsFC matrix
734	734	-0.0152706	-0.00363977	0.00651847	null_distr_tsFC matrix
735	735	-0.00948124	0.000272137	-0.00472991	null_distr_tsFC matrix
736	736	-0.00128288	0.0034072	-0.00130893	null_distr_tsFC matrix
737	737	-0.0135584	0.000200621	0.0069068	null_distr_tsFC matrix
738	738	0.0101247	-0.0132148	0.0134978	null_distr_tsFC matrix
739	739	0.000241765	0.00255643	0.00648041	null_distr_tsFC matrix
740	740	0.00945706	0.00338235	-0.0108042	null_distr_tsFC matrix
741	741	-4.01e-05	-0.00616714	-0.00706733	null_distr_tsFC matrix
742	742	-0.00683695	-0.000230109	-0.00423963	null_distr_tsFC matrix
743	743	-0.000845093	-0.00186617	-0.00183684	null_distr_tsFC matrix
744	744	-0.00208687	0.001551	-0.0034924	null_distr_tsFC matrix
745	745	-0.00841774	-0.00583506	-0.0062262	null_distr_tsFC matrix
746	746	0.0106497	-0.0197085	-0.00933483	null_distr_tsFC matrix
747	747	-0.00731705	0.00245132	0.012753	null_distr_tsFC matrix
748	748	-0.00227475	-0.0182119	0.00788623	null_distr_tsFC matrix
749	749	-0.000260446	0.00808252	-0.000368733	null_distr_tsFC matrix
750	750	-0.0035684	0.0110711	0.00298307	null_distr_tsFC matrix
751	751	0.00254363	-0.00192429	-0.000427936	null_distr_tsFC matrix
752	752	-0.00543702	0.00488819	-0.0171366	null_distr_tsFC matrix
753	753	-0.00742002	0.00429545	-0.00335718	null_distr_tsFC matrix
754	754	0.0079883	0.0100007	0.00746783	null_distr_tsFC matrix
755	755	-0.0116119	0.00458486	0.00328663	null_distr_tsFC matrix
756	756	-0.00508463	-0.0172951	0.017327	null_distr_tsFC matrix
757	757	0.00305459	0.00815294	-0.00974569	null_distr_tsFC matrix
758	758	0.0111198	-0.0070524	0.0168558	null_distr_tsFC matrix
759	759	0.00723166	-0.00468483	-0.000259335	null_distr_tsFC matrix
760	760	-9.48e-06	0.00853945	-0.0132637	null_distr_tsFC matrix
761	761	0.00499158	-0.00169871	-0.0102682	null_distr_tsFC matrix
762	762	0.000588711	-0.00428924	0.00249341	null_distr_tsFC matrix
763	763	-0.00136326	-0.0106264	-0.011508	null_distr_tsFC matrix
764	764	-0.0085824	-0.00442811	0.00209585	null_distr_tsFC matrix
765	765	-0.00521429	-0.00910692	-0.00893791	null_distr_tsFC matrix
766	766	0.00351185	0.00177292	-0.0170961	null_distr_tsFC matrix
767	767	0.00309366	-0.00337827	-0.00361465	null_distr_tsFC matrix
768	768	0.00271687	0.0015882	5.888134649959812e-05	null_distr_tsFC matrix
769	769	-0.0135838	-0.0044346	0.00218741	null_distr_tsFC matrix
770	770	-0.00453695	-0.0075307	-0.01044	null_distr_tsFC matrix
771	771	0.00460251	0.00839095	-0.00814415	null_distr_tsFC matrix
772	772	-0.0124549	0.00938208	0.00810677	null_distr_tsFC matrix
773	773	0.0104212	-0.0112131	0.00478832	null_distr_tsFC matrix
774	774	-0.00484742	0.00663705	0.00134154	null_distr_tsFC matrix
775	775	-0.00882802	-0.0159445	-0.00658623	null_distr_tsFC matrix
776	776	0.00461317	0.00244373	-0.00554563	null_distr_tsFC matrix
777	777	-0.0140502	-0.00735643	-0.00990274	null_distr_tsFC matrix
778	778	-0.00468656	0.00831179	-0.0145316	null_distr_tsFC matrix
779	779	-0.00116007	-0.01081	0.0184837	null_distr_tsFC matrix
780	780	-0.00992034	0.0135062	-0.0105357	null_distr_tsFC matrix
781	781	0.00843479	-0.00908879	0.003485	null_distr_tsFC matrix
782	782	0.00131141	-0.00437601	-0.00425233	null_distr_tsFC matrix
783	783	-0.000519905	0.000175945	-0.00232727	null_distr_tsFC matrix
784	784	-0.00372545	0.00694029	-0.00269733	null_distr_tsFC matrix
785	785	0.00976919	-0.00851389	-0.0119608	null_distr_tsFC matrix
786	786	-9.42e-05	0.00463628	0.00663305	null_distr_tsFC matrix
787	787	0.00272232	0.0168388	0.00921795	null_distr_tsFC matrix
788	788	0.0104125	0.0020371	0.0128931	null_distr_tsFC matrix
789	789	-0.00219864	0.00586442	0.0187026	null_distr_tsFC matrix
790	790	0.00997836	-0.00353297	-0.00922818	null_distr_tsFC matrix
791	791	-0.00716741	-0.00616318	0.00152015	null_distr_tsFC matrix
792	792	0.0106372	-0.00127137	-0.0142391	null_distr_tsFC matrix
793	793	0.00954467	0.00591198	0.00709828	null_distr_tsFC matrix
794	794	0.0202868	0.00492033	0.00806395	null_distr_tsFC matrix
795	795	-0.000562487	-0.00773865	-0.00105544	null_distr_tsFC matrix
796	796	-0.00537802	-0.00127959	0.00230089	null_distr_tsFC matrix
797	797	0.00975628	0.00539628	-0.0153477	null_distr_tsFC matrix
798	798	0.00618067	0.00260277	-0.00358436	null_distr_tsFC matrix
799	799	-0.00619054	-0.00170224	0.00253872	null_distr_tsFC matrix
800	800	0.00861749	-0.000161747	-0.000938691	null_distr_tsFC matrix
801	801	0.00500733	0.00912924	-0.00479284	null_distr_tsFC matrix
802	802	-0.00120534	0.00112824	-0.00310381	null_distr_tsFC matrix
803	803	-0.00141231	-0.00405293	-0.00146887	null_distr_tsFC matrix
804	804	-0.0151901	0.00594833	0.00773599	null_distr_tsFC matrix
805	805	0.00960683	-0.0236641	0.000917174	null_distr_tsFC matrix
806	806	-0.0160855	-0.00127539	-0.000688104	null_distr_tsFC matrix
807	807	0.00057854	-0.00548466	-0.000384164	null_distr_tsFC matrix
808	808	0.00746251	-0.00153714	0.0154832	null_distr_tsFC matrix
809	809	-0.000346508	-0.00650978	0.00769	null_distr_tsFC matrix
810	810	-0.00213386	-0.00158508	-0.00553047	null_distr_tsFC matrix
811	811	-0.0114873	0.000633773	0.00647716	null_distr_tsFC matrix
812	812	0.00149317	-0.00403644	0.0122051	null_distr_tsFC matrix
813	813	-0.0101003	0.00530721	-0.00704399	null_distr_tsFC matrix
814	814	0.00630479	0.00286473	-0.00295239	null_distr_tsFC matrix
815	815	-0.0027297	-0.000492048	-0.00416213	null_distr_tsFC matrix
816	816	0.00216338	0.00189886	0.0155133	null_distr_tsFC matrix
817	817	-0.00490448	0.00672097	0.0102646	null_distr_tsFC matrix
818	818	0.00547797	-0.00124577	0.000496927	null_distr_tsFC matrix
819	819	-0.00346934	0.00081563	-0.00241302	null_distr_tsFC matrix
820	820	0.000963179	-0.00472142	-0.000541906	null_distr_tsFC matrix
821	821	0.000394202	-0.0240326	-0.00096317	null_distr_tsFC matrix
822	822	-0.00288789	0.00113293	-0.0062989	null_distr_tsFC matrix
823	823	-0.00386883	0.0136858	0.000873096	null_distr_tsFC matrix
824	824	0.00224923	-0.00626731	0.00103415	null_distr_tsFC matrix
825	825	0.00752705	-0.00831986	0.0076625	null_distr_tsFC matrix
826	826	-0.00511044	-0.00595943	-0.00238211	null_distr_tsFC matrix
827	827	-0.0101553	-3.99e-05	0.00011151	null_distr_tsFC matrix
828	828	0.00433853	0.00802777	-0.00886074	null_distr_tsFC matrix
829	829	-0.01349	-0.00163061	0.0124269	null_distr_tsFC matrix
830	830	0.00799023	-0.000798138	0.00492537	null_distr_tsFC matrix
831	831	0.00308536	0.00329741	0.00918148	null_distr_tsFC matrix
832	832	-0.00593469	0.00390479	-0.000470951	null_distr_tsFC matrix
833	833	0.0160779	-0.0202636	0.00320016	null_distr_tsFC matrix
834	834	-0.00129501	0.0060699	0.00250027	null_distr_tsFC matrix
835	835	0.00815316	0.0112219	0.00346122	null_distr_tsFC matrix
836	836	-0.00731415	-0.0200123	0.0103208	null_distr_tsFC matrix
837	837	0.00410316	-0.00339818	-0.0137888	null_distr_tsFC matrix
838	838	0.00487586	-0.00032365	-0.0137878	null_distr_tsFC matrix
839	839	0.0139167	0.00658469	0.00720971	null_distr_tsFC matrix
840	840	-0.00362813	0.016524	0.00711047	null_distr_tsFC matrix
841	841	0.00433045	0.023548	0.00753307	null_distr_tsFC matrix
842	842	-0.00482949	0.00166177	-0.00132801	null_distr_tsFC matrix
843	843	0.00205978	0.0116384	-0.00269329	null_distr_tsFC matrix
844	844	-0.0115975	0.00693505	0.00279975	null_distr_tsFC matrix
845	845	-0.0102679	-0.010715	0.00390261	null_distr_tsFC matrix
846	846	-0.0163092	0.00818184	0.0029408	null_distr_tsFC matrix
847	847	0.00843531	-0.00406435	0.0113662	null_distr_tsFC matrix
848	848	0.00102755	-0.0014511	0.00983867	null_distr_tsFC matrix
849	849	-0.00288884	-0.0212752	0.00499719	null_distr_tsFC matrix
850	850	0.0130592	-0.00519756	0.0023687	null_distr_tsFC matrix
851	851	0.00138751	-0.0132706	-0.00111475	null_distr_tsFC matrix
852	852	0.0105737	-0.0058792	0.0117433	null_distr_tsFC matrix
853	853	-0.00901445	-0.00934871	0.0034612	null_distr_tsFC matrix
854	854	0.00816126	0.00899271	-0.00372502	null_distr_tsFC matrix
855	855	-0.00754736	0.000593269	0.0116629	null_distr_tsFC matrix
856	856	-0.00345239	0.00344392	0.00637539	null_distr_tsFC matrix
857	857	0.011272	0.0112966	-0.0043659	null_distr_tsFC matrix
858	858	0.0151919	0.00210902	0.00818301	null_distr_tsFC matrix
859	859	0.00348233	-0.00273212	-0.000409611	null_distr_tsFC matrix
860	860	-0.0101531	0.00974128	0.0063835	null_distr_tsFC matrix
861	861	0.0135983	0.0109856	0.00821376	null_distr_tsFC matrix
862	862	0.00300331	-0.00781414	-0.0204118	null_distr_tsFC matrix
863	863	0.00109537	0.012155	0.0170533	null_distr_tsFC matrix
864	864	0.00295429	-0.00645811	-0.00297974	null_distr_tsFC matrix
865	865	-0.00712994	-0.000173192	-0.0120112	null_distr_tsFC matrix
866	866	0.00216812	0.0118282	0.00381097	null_distr_tsFC matrix
867	867	0.00442106	0.00415893	-0.00232312	null_distr_tsFC matrix
868	868	-0.00747934	-0.000347199	-0.00350592	null_distr_tsFC matrix
869	869	0.00910177	-0.00496187	-0.00341207	null_distr_tsFC matrix
870	870	0.00329607	-0.012483	-0.00493487	null_distr_tsFC matrix
871	871	-0.0111173	-0.00457439	0.025551	null_distr_tsFC matrix
872	872	0.00554826	-0.0109436	0.0028899	null_distr_tsFC matrix
873	873	0.00406157	0.000490811	0.00135922	null_distr_tsFC matrix
874	874	0.0111228	0.00408305	-0.0042744	null_distr_tsFC matrix
875	875	0.0177987	0.00375446	-0.0169391	null_distr_tsFC matrix
876	876	0.00932342	-0.00599802	0.00110163	null_distr_tsFC matrix
877	877	0.00341192	0.00765345	0.00321244	null_distr_tsFC matrix
878	878	-0.000172325	0.00031262	0.00474872	null_distr_tsFC matrix
879	879	-0.00108802	0.00350799	0.0136392	null_distr_tsFC matrix
880	880	-0.010619	0.0131561	0.0121803	null_distr_tsFC matrix
881	881	-0.0167497	0.00321187	-0.0152912	null_distr_tsFC matrix
882	882	-0.00100467	-0.00182351	0.000243667	null_distr_tsFC matrix
883	883	0.00522611	-0.00495263	-0.00933785	null_distr_tsFC matrix
884	884	0.00475031	0.00629672	-0.00811487	null_distr_tsFC matrix
885	885	-0.00113963	-0.00328002	-0.00921351	null_distr_tsFC matrix
886	886	0.0034145	0.00439049	-0.0169902	null_distr_tsFC matrix
887	887	-0.0132888	0.000665077	0.00122949	null_distr_tsFC matrix
888	888	-0.012169	0.00578255	0.0109898	null_distr_tsFC matrix
889	889	-0.00433768	-0.00966695	-0.00118649	null_distr_tsFC matrix
890	890	-0.00341009	0.00289097	0.0168705	null_distr_tsFC matrix
891	891	-0.000431972	-0.0113368	0.0147682	null_distr_tsFC matrix
892	892	0.00748257	-0.00896453	0.0135545	null_distr_tsFC matrix
893	893	-0.000744019	0.00627021	0.00860205	null_distr_tsFC matrix
894	894	-0.00797778	-0.00833986	-0.011019	null_distr_tsFC matrix
895	895	-0.000182073	-0.00397342	0.0120806	null_distr_tsFC matrix
896	896	-0.00334859	0.0136597	-0.00859089	null_distr_tsFC matrix
897	897	0.000847882	-0.00897949	0.0120654	null_distr_tsFC matrix
898	898	-0.0080495	-0.000303811	2.115855375446712e-05	null_distr_tsFC matrix
899	899	0.00420294	0.0007867	0.011631	null_distr_tsFC matrix
900	900	0.00290678	-0.00354191	-5.78e-05	null_distr_tsFC matrix
901	901	0.00299953	-0.00565178	0.00433701	null_distr_tsFC matrix
902	902	0.0171096	-0.00106418	0.00233501	null_distr_tsFC matrix
903	903	0.00686184	-0.000302914	-0.0030309	null_distr_tsFC matrix
904	904	-0.00561298	-0.00463898	0.0114463	null_distr_tsFC matrix
905	905	-0.00923474	0.0027784	-0.0170767	null_distr_tsFC matrix
906	906	0.00629656	-0.0117286	0.00629731	null_distr_tsFC matrix
907	907	-0.00327759	-0.00363848	0.00191969	null_distr_tsFC matrix
908	908	0.0100964	0.00808822	-0.00519162	null_distr_tsFC matrix
909	909	-0.0151272	-0.00450772	-0.00371	null_distr_tsFC matrix
910	910	0.00359109	0.0159539	-0.0069531	null_distr_tsFC matrix
911	911	-0.00222755	-0.00500383	-0.000832629	null_distr_tsFC matrix
912	912	-0.00225386	-0.0036425	0.00123319	null_distr_tsFC matrix
913	913	0.0116345	-0.00864243	0.00383066	null_distr_tsFC matrix
914	914	0.00527923	0.00105746	0.00691398	null_distr_tsFC matrix
915	915	0.00656956	0.010538	0.00601298	null_distr_tsFC matrix
916	916	-0.00361115	-0.00367741	-0.00486431	null_distr_tsFC matrix
917	917	-0.0100877	-0.00361438	-0.0101432	null_distr_tsFC matrix
918	918	0.00802532	0.000826641	-0.00168557	null_distr_tsFC matrix
919	919	0.000659582	0.00281004	0.0186038	null_distr_tsFC matrix
920	920	-0.0164942	-0.00489058	0.0230241	null_distr_tsFC matrix
921	921	-0.0107493	-0.0167366	-0.00477594	null_distr_tsFC matrix
922	922	0.00578586	-0.00103018	-0.00957936	null_distr_tsFC matrix
923	923	-0.0182146	-0.00215999	0.00807911	null_distr_tsFC matrix
924	924	0.00407167	-0.00327444	-0.00197715	null_distr_tsFC matrix
925	925	0.00291888	-0.0242437	-0.0130644	null_distr_tsFC matrix
926	926	0.00772883	0.00669242	-0.00480807	null_distr_tsFC matrix
927	927	0.0114007	-0.000360899	-0.00198467	null_distr_tsFC matrix
928	928	0.0110946	-0.00452896	0.0108844	null_distr_tsFC matrix
929	929	-0.00262329	0.00752194	-0.00726177	null_distr_tsFC matrix
930	930	0.0113669	0.00682783	-0.0119697	null_distr_tsFC matrix
931	931	-0.0132643	0.00749919	0.00282179	null_distr_tsFC matrix
932	932	-0.00286925	-0.00119775	0.00985188	null_distr_tsFC matrix
933	933	-0.0203073	0.00889504	0.00967236	null_distr_tsFC matrix
934	934	0.00209404	-0.000888775	-0.000283099	null_distr_tsFC matrix
935	935	-0.0041045	-0.00134639	0.000161979	null_distr_tsFC matrix
936	936	0.00579961	-0.0101161	0.00700485	null_distr_tsFC matrix
937	937	0.00424298	0.00402782	-0.00317732	null_distr_tsFC matrix
938	938	0.00117024	0.00670082	-2.01e-05	null_distr_tsFC matrix
939	939	0.000223642	0.00256819	-0.00243467	null_distr_tsFC matrix
940	940	0.0167988	-0.00916706	0.00666472	null_distr_tsFC matrix
941	941	0.000864527	0.00165011	-0.0112386	null_distr_tsFC matrix
942	942	0.00447085	-0.0204539	0.00403025	null_distr_tsFC matrix
943	943	0.00839954	0.00853422	0.0128781	null_distr_tsFC matrix
944	944	-0.00416952	-0.0166552	0.00213378	null_distr_tsFC matrix
945	945	-0.00222362	0.00904817	0.0116762	null_distr_tsFC matrix
946	946	0.0156207	-0.00972403	-0.000317266	null_distr_tsFC matrix
947	947	-0.00292686	0.000862617	-0.00781442	null_distr_tsFC matrix
948	948	-0.00613281	-0.00517553	0.00287367	null_distr_tsFC matrix
949	949	-0.00885714	0.0047779	0.00753494	null_distr_tsFC matrix
950	950	0.0112665	-0.00128928	0.0141911	null_distr_tsFC matrix
951	951	-0.000805896	0.00122664	0.0110552	null_distr_tsFC matrix
952	952	-0.00351964	-0.00433835	0.00246711	null_distr_tsFC matrix
953	953	0.00235152	0.00477845	-0.000572052	null_distr_tsFC matrix
954	954	0.00435688	-0.0136478	-0.00264502	null_distr_tsFC matrix
955	955	-0.0138754	0.00884973	0.000810362	null_distr_tsFC matrix
956	956	-0.00834068	0.00992692	-0.0115748	null_distr_tsFC matrix
957	957	-0.0202658	-0.00146824	-0.00782072	null_distr_tsFC matrix
958	958	0.00408881	-0.0084272	0.00385673	null_distr_tsFC matrix
959	959	0.00793729	-0.000923157	-0.0138557	null_distr_tsFC matrix
960	960	0.0093	-0.011289	0.00650589	null_distr_tsFC matrix
961	961	-0.0137714	0.00231709	0.0193609	null_distr_tsFC matrix
962	962	-0.00859604	-0.00831682	0.00385827	null_distr_tsFC matrix
963	963	-0.0130099	-0.00403845	-0.00428431	null_distr_tsFC matrix
964	964	-0.00986253	-0.0173736	0.0160852	null_distr_tsFC matrix
965	965	0.0141305	0.00129694	-0.0180872	null_distr_tsFC matrix
966	966	-0.00564327	-0.00278597	0.00761562	null_distr_tsFC matrix
967	967	-0.0171144	-0.000142627	-0.000577567	null_distr_tsFC matrix
968	968	-0.00148806	-0.00287784	0.00751921	null_distr_tsFC matrix
969	969	0.00169336	-0.00911849	-0.0044068	null_distr_tsFC matrix
970	970	0.0107186	0.0135369	0.0032477	null_distr_tsFC matrix
971	971	0.00487305	-0.0064207	-0.00364911	null_distr_tsFC matrix
972	972	0.000101052	0.000538451	-0.000406884	null_distr_tsFC matrix
973	973	-0.0109383	-0.00494574	-0.00760048	null_distr_tsFC matrix
974	974	0.0011065	-0.00560665	0.00267889	null_distr_tsFC matrix
975	975	0.00650646	0.00411419	-0.00613889	null_distr_tsFC matrix
976	976	0.00275401	-0.00532134	0.000238186	null_distr_tsFC matrix
977	977	-0.0088024	0.00212337	0.00520335	null_distr_tsFC matrix
978	978	0.00179688	-0.00574069	0.0134978	null_distr_tsFC matrix
979	979	-0.0141573	-0.000662836	-0.00274851	null_distr_tsFC matrix
980	980	0.00131909	0.00656031	0.00391686	null_distr_tsFC matrix
981	981	-0.011094	0.00659388	0.000485546	null_distr_tsFC matrix
982	982	-0.00369914	0.00320499	0.00298337	null_distr_tsFC matrix
983	983	0.00276458	-0.00654683	0.000185356	null_distr_tsFC matrix
984	984	-0.00325085	-0.00948542	0.0103055	null_distr_tsFC matrix
985	985	0.000904632	0.00686662	-0.00115186	null_distr_tsFC matrix
986	986	0.00334228	0.00451007	-0.0116966	null_distr_tsFC matrix
987	987	-0.00709798	-9.64e-05	-0.00534463	null_distr_tsFC matrix
988	988	0.00822243	-0.00567493	0.0013927	null_distr_tsFC matrix
989	989	-0.00559239	-0.0059214	0.00517094	null_distr_tsFC matrix
990	990	-0.00533617	0.00415341	0.0100853	null_distr_tsFC matrix
991	991	0.00916178	0.013335	-0.0018401	null_distr_tsFC matrix
992	992	0.000423391	0.0028306	-0.0064421	null_distr_tsFC matrix
993	993	-0.00453205	-0.00742741	-0.0146149	null_distr_tsFC matrix
994	994	0.0234414	0.0093412	0.0104985	null_distr_tsFC matrix
995	995	0.00826336	-0.00304545	0.00278359	null_distr_tsFC matrix
996	996	-0.00368354	-0.00110789	-0.0124115	null_distr_tsFC matrix
997	997	-0.000543939	0.00512328	-0.00903887	null_distr_tsFC matrix
998	998	0.00890215	0.00227194	0.00535483	null_distr_tsFC matrix
999	999	-0.00416974	-0.00482228	0.00247694	null_distr_tsFC matrix
1000	1000	-0.00763472	-0.00584061	0.0133279	null_distr_tsFC matrix
1001	1001	0.00600565	0.00947767	-0.00733043	null_distr_tsFC matrix
1002	1002	0.00378208	-0.00352284	0.00361787	null_distr_tsFC matrix
1003	1003	0.00071749	-0.0171204	0.00417609	null_distr_tsFC matrix
1004	1004	-0.0033839	0.0157881	0.000924682	null_distr_tsFC matrix
1005	1005	0.00731185	-0.0109425	0.0134168	null_distr_tsFC matrix
1006	1006	0.00457847	-0.00674069	-0.00446683	null_distr_tsFC matrix
1007	1007	-0.00337766	-0.0114296	-0.00490774	null_distr_tsFC matrix
1008	1008	0.00671286	0.00216964	-0.00721317	null_distr_tsFC matrix
1009	1009	0.0156675	0.00540506	0.0141331	null_distr_tsFC matrix
1010	1010	0.00730324	0.00414735	-0.00749975	null_distr_tsFC matrix
1011	1011	-0.0153756	0.0117046	-0.0172986	null_distr_tsFC matrix
1012	1012	0.000837935	0.00965393	-0.00691725	null_distr_tsFC matrix
1013	1013	-0.0104425	-0.0110736	-0.0117144	null_distr_tsFC matrix
1014	1014	0.00197816	-0.00210661	-0.00465439	null_distr_tsFC matrix
1015	1015	-0.00227975	-0.00884352	-0.0120042	null_distr_tsFC matrix
1016	1016	-0.00418394	-0.00476325	0.00915166	null_distr_tsFC matrix
1017	1017	-0.0037325	-0.00981547	0.000107107	null_distr_tsFC matrix
1018	1018	-0.00217495	-0.00859036	0.0175428	null_distr_tsFC matrix
1019	1019	-0.0050248	-0.00455738	-0.00185614	null_distr_tsFC matrix
1020	1020	-0.00020534	0.00760901	0.00236437	null_distr_tsFC matrix
1021	1021	0.00440147	-0.000764527	-0.0051529	null_distr_tsFC matrix
1022	1022	0.0086567	-0.0159379	-0.013776	null_distr_tsFC matrix
1023	1023	0.00181061	0.00561012	-0.00194947	null_distr_tsFC matrix
1024	1024	0.00600827	0.00328794	-0.00380531	null_distr_tsFC matrix
1025	1025	-0.012334	0.00396809	0.014178	null_distr_tsFC matrix
1026	1026	-0.00608423	0.00599735	-0.00268257	null_distr_tsFC matrix
1027	1027	-7.77e-05	-2.87e-05	0.0050193	null_distr_tsFC matrix
1028	1028	-0.00947542	0.00472042	-0.00483741	null_distr_tsFC matrix
1029	1029	0.00406625	0.00237311	-0.00808614	null_distr_tsFC matrix
1030	1030	0.00518157	-0.0048635	-0.00649029	null_distr_tsFC matrix
1031	1031	-0.000602599	0.012407	0.00774313	null_distr_tsFC matrix
1032	1032	0.0137045	0.0126552	-0.00261679	null_distr_tsFC matrix
1033	1033	-0.00889208	0.0131524	0.00131743	null_distr_tsFC matrix
1034	1034	0.00417256	0.0101528	-0.00873898	null_distr_tsFC matrix
1035	1035	0.0103438	0.00358542	-0.000814755	null_distr_tsFC matrix
1036	1036	-0.00354108	-0.00589077	0.00409479	null_distr_tsFC matrix
1037	1037	0.00222095	-0.00704304	-0.0190452	null_distr_tsFC matrix
1038	1038	0.0053165	0.00219227	0.00868017	null_distr_tsFC matrix
1039	1039	-0.00347626	0.00176132	-0.0146026	null_distr_tsFC matrix
1040	1040	0.0106418	0.0144224	0.0130153	null_distr_tsFC matrix
1041	1041	-0.00352177	0.00693746	1.3065015115597995e-05	null_distr_tsFC matrix
1042	1042	-0.00611166	0.00312095	-0.00522345	null_distr_tsFC matrix
1043	1043	0.00347411	0.00617912	0.00852118	null_distr_tsFC matrix
1044	1044	-0.0113616	-0.00681978	-0.00372653	null_distr_tsFC matrix
1045	1045	0.0136092	-0.0179987	-0.00669183	null_distr_tsFC matrix
1046	1046	-0.014421	-0.00165406	-0.000402874	null_distr_tsFC matrix
1047	1047	-0.00168323	-0.0174672	0.00596121	null_distr_tsFC matrix
1048	1048	0.00712046	0.00850408	0.0150813	null_distr_tsFC matrix
1049	1049	-0.00493685	0.00277181	-0.0112125	null_distr_tsFC matrix
1050	1050	-0.00174325	-0.0100561	0.00867011	null_distr_tsFC matrix
1051	1051	0.00572136	-0.0104151	-4.53e-05	null_distr_tsFC matrix
1052	1052	-0.0168249	-0.0039674	0.0155333	null_distr_tsFC matrix
1053	1053	-0.0118729	-0.00237555	0.00792456	null_distr_tsFC matrix
1054	1054	0.0114964	-0.00321787	0.00113619	null_distr_tsFC matrix
1055	1055	0.000805905	-0.00601099	0.0192655	null_distr_tsFC matrix
1056	1056	0.00851278	0.0211382	-0.00121915	null_distr_tsFC matrix
1057	1057	0.00779376	0.00726231	0.00575668	null_distr_tsFC matrix
1058	1058	0.00624689	-0.000342537	0.00118671	null_distr_tsFC matrix
1059	1059	0.0111016	-0.0155242	-0.00346693	null_distr_tsFC matrix
1060	1060	-0.0029209	-0.00760819	-0.0127928	null_distr_tsFC matrix
1061	1061	0.00562547	-0.00368278	4.974585202722025e-05	null_distr_tsFC matrix
1062	1062	0.00672511	-0.00751038	-0.0142201	null_distr_tsFC matrix
1063	1063	-0.00654451	0.00501771	-0.00259646	null_distr_tsFC matrix
1064	1064	-0.00898082	-0.00224099	-0.0119021	null_distr_tsFC matrix
1065	1065	0.0113833	-0.00995037	0.00129456	null_distr_tsFC matrix
1066	1066	0.0133191	-0.00630894	0.000732334	null_distr_tsFC matrix
1067	1067	0.00485164	-0.000305159	0.00238289	null_distr_tsFC matrix
1068	1068	0.000620729	-0.00459018	-0.00550259	null_distr_tsFC matrix
1069	1069	0.000155013	0.00388099	-0.0016524	null_distr_tsFC matrix
1070	1070	-0.00396356	-0.00612297	-0.00690395	null_distr_tsFC matrix
1071	1071	-0.00422423	0.0121774	-0.00461372	null_distr_tsFC matrix
1072	1072	-0.0157246	-0.00279247	0.0112079	null_distr_tsFC matrix
1073	1073	-0.0130419	-0.000898308	-0.0126431	null_distr_tsFC matrix
1074	1074	0.00816339	0.0106008	0.0117878	null_distr_tsFC matrix
1075	1075	0.00935516	-0.00112595	0.0264257	null_distr_tsFC matrix
1076	1076	0.00349953	-0.00689461	-0.0093655	null_distr_tsFC matrix
1077	1077	-0.00218117	-0.012262	-0.0178665	null_distr_tsFC matrix
1078	1078	-0.0079107	-0.00825678	-0.00126259	null_distr_tsFC matrix
1079	1079	-0.00852944	0.00398295	0.000416303	null_distr_tsFC matrix
1080	1080	-0.000903775	0.00906125	-0.00193414	null_distr_tsFC matrix
1081	1081	-0.00513192	0.0212041	0.0012601	null_distr_tsFC matrix
1082	1082	-0.000853724	0.00311951	0.00530767	null_distr_tsFC matrix
1083	1083	-0.00818368	-0.015971	-0.00252958	null_distr_tsFC matrix
1084	1084	-0.0150955	-0.01858	-0.00682512	null_distr_tsFC matrix
1085	1085	0.00991298	0.0091374	-0.00354879	null_distr_tsFC matrix
1086	1086	-0.00561758	0.0123623	0.00118715	null_distr_tsFC matrix
1087	1087	0.0112065	0.00406848	0.00868195	null_distr_tsFC matrix
1088	1088	-0.00463944	0.0122899	0.00171661	null_distr_tsFC matrix
1089	1089	-0.00629664	0.00236783	0.013454	null_distr_tsFC matrix
1090	1090	-0.00208088	-0.0139721	-0.0166682	null_distr_tsFC matrix
1091	1091	0.00128803	-0.0201912	-0.00419994	null_distr_tsFC matrix
1092	1092	0.010643	0.00242646	-0.00971709	null_distr_tsFC matrix
1093	1093	-0.00664074	0.00539513	-0.0265843	null_distr_tsFC matrix
1094	1094	-0.00764568	-0.00358942	0.000118302	null_distr_tsFC matrix
1095	1095	-0.00220135	0.00607773	0.00225856	null_distr_tsFC matrix
1096	1096	-0.00325073	0.00556698	-0.000650667	null_distr_tsFC matrix
1097	1097	5.058629661001039e-05	0.000991342	-0.000666685	null_distr_tsFC matrix
1098	1098	0.00388374	0.00556192	0.019362	null_distr_tsFC matrix
1099	1099	0.00105869	-0.0121986	-0.00064636	null_distr_tsFC matrix
1100	1100	-0.00255062	0.00226755	0.00166233	null_distr_tsFC matrix
1101	1101	0.00336833	-0.0034895	0.0042239	null_distr_tsFC matrix
1102	1102	-0.0036844	-0.000788213	0.0084959	null_distr_tsFC matrix
1103	1103	0.00629475	0.0111907	0.00561677	null_distr_tsFC matrix
1104	1104	-0.000599658	0.00249167	-0.000512273	null_distr_tsFC matrix
1105	1105	0.0206511	-0.00799235	0.00209164	null_distr_tsFC matrix
1106	1106	0.00392483	0.0113725	-0.0129127	null_distr_tsFC matrix
1107	1107	-0.00672622	0.000280928	0.0103364	null_distr_tsFC matrix
1108	1108	0.00194938	-0.00284576	0.0015774	null_distr_tsFC matrix
1109	1109	0.00362542	-0.0236266	0.0102557	null_distr_tsFC matrix
1110	1110	-0.00302046	0.00540458	-0.00940288	null_distr_tsFC matrix
1111	1111	-0.00616645	0.00233214	-0.00739926	null_distr_tsFC matrix
1112	1112	0.00459218	-0.00688634	-0.0140008	null_distr_tsFC matrix
1113	1113	0.0114273	-0.0023155	-0.00244032	null_distr_tsFC matrix
1114	1114	-3.72e-05	0.00796339	-0.00719136	null_distr_tsFC matrix
1115	1115	0.00573572	0.0233562	-0.00802532	null_distr_tsFC matrix
1116	1116	-0.0107586	0.00524464	0.000687501	null_distr_tsFC matrix
1117	1117	-0.00522367	0.00634725	0.00320277	null_distr_tsFC matrix
1118	1118	-0.0108017	-0.0128169	0.00472414	null_distr_tsFC matrix
1119	1119	-0.0104601	0.00467302	-0.00931889	null_distr_tsFC matrix
1120	1120	0.0110007	-0.00684526	-0.0050729	null_distr_tsFC matrix
1121	1121	-0.0138583	-0.0146785	0.00200669	null_distr_tsFC matrix
1122	1122	-0.00950278	-0.000223624	0.00773195	null_distr_tsFC matrix
1123	1123	0.00188332	-0.00813532	-0.00732528	null_distr_tsFC matrix
1124	1124	-0.0137946	-0.000861771	0.00304288	null_distr_tsFC matrix
1125	1125	0.00670844	-0.00345111	0.00269792	null_distr_tsFC matrix
1126	1126	-0.000665137	-0.00932463	-0.0105142	null_distr_tsFC matrix
1127	1127	-0.0019617	-0.00166931	0.00106278	null_distr_tsFC matrix
1128	1128	-0.000465293	0.00926604	-0.00513471	null_distr_tsFC matrix
1129	1129	0.00805869	0.016244	0.00340254	null_distr_tsFC matrix
1130	1130	-0.00660809	-0.00179563	-0.00337051	null_distr_tsFC matrix
1131	1131	0.007038	0.00881018	-0.00903254	null_distr_tsFC matrix
1132	1132	-0.00501777	-0.0141405	-0.00584332	null_distr_tsFC matrix
1133	1133	-0.00902743	0.00342872	0.00394454	null_distr_tsFC matrix
1134	1134	0.0014072	-0.00628019	0.00581812	null_distr_tsFC matrix
1135	1135	0.00167323	0.00290683	0.003357	null_distr_tsFC matrix
1136	1136	-0.00364218	0.000146858	-0.0163654	null_distr_tsFC matrix
1137	1137	0.00324207	-0.00829805	0.00104136	null_distr_tsFC matrix
1138	1138	0.00411656	-0.000655433	0.0054756	null_distr_tsFC matrix
1139	1139	0.00178441	-0.0110893	-0.00339609	null_distr_tsFC matrix
1140	1140	0.00482613	-0.000779244	0.00988364	null_distr_tsFC matrix
1141	1141	-0.00787291	-0.00512574	-0.0125173	null_distr_tsFC matrix
1142	1142	0.000787348	-0.00431498	0.00163523	null_distr_tsFC matrix
1143	1143	0.00184121	-0.0123941	-0.0113277	null_distr_tsFC matrix
1144	1144	-0.00746837	-0.000361969	-0.00716638	null_distr_tsFC matrix
1145	1145	-0.00501184	-0.00551451	-0.000133858	null_distr_tsFC matrix
1146	1146	0.0105469	0.00551936	0.00797739	null_distr_tsFC matrix
1147	1147	-0.0193109	0.0010561	-0.00519592	null_distr_tsFC matrix
1148	1148	0.000222247	-0.0011636	0.0147689	null_distr_tsFC matrix
1149	1149	-0.00494798	0.00420648	-0.0104922	null_distr_tsFC matrix
1150	1150	-0.0134909	0.0133812	0.0155316	null_distr_tsFC matrix
1151	1151	-0.00185534	0.00702768	0.00802189	null_distr_tsFC matrix
1152	1152	-0.0101436	-0.000331951	0.00148409	null_distr_tsFC matrix
1153	1153	-0.010573	-0.00073356	0.00398162	null_distr_tsFC matrix
1154	1154	-0.0115636	0.00267292	-0.00324845	null_distr_tsFC matrix
1155	1155	-0.0155936	0.00135961	-0.002796	null_distr_tsFC matrix
1156	1156	-0.00262131	-0.0137643	-0.0057469	null_distr_tsFC matrix
1157	1157	-0.00325588	0.000377993	-0.00108146	null_distr_tsFC matrix
1158	1158	0.00457167	-0.000362172	0.00218648	null_distr_tsFC matrix
1159	1159	0.00535476	0.00530717	0.00614465	null_distr_tsFC matrix
1160	1160	0.0206377	-0.00192678	-0.0107587	null_distr_tsFC matrix
1161	1161	0.0036081	-0.00476936	-0.0165895	null_distr_tsFC matrix
1162	1162	-0.00776604	0.0117892	0.00558726	null_distr_tsFC matrix
1163	1163	0.00322496	-0.00373567	0.00745361	null_distr_tsFC matrix
1164	1164	-0.00237857	0.0053942	-0.0106299	null_distr_tsFC matrix
1165	1165	-0.0139187	-0.00197292	-0.00513888	null_distr_tsFC matrix
1166	1166	-0.00408663	-0.000463138	-0.021814	null_distr_tsFC matrix
1167	1167	-0.00327655	-0.0107177	0.011296	null_distr_tsFC matrix
1168	1168	0.00263624	0.000778497	-0.00337861	null_distr_tsFC matrix
1169	1169	0.00156991	0.00246204	-0.00136827	null_distr_tsFC matrix
1170	1170	-0.00391257	0.00100647	-0.00991696	null_distr_tsFC matrix
1171	1171	-0.011101	-0.00783458	-0.00442387	null_distr_tsFC matrix
1172	1172	0.00947661	0.0161997	-0.0132689	null_distr_tsFC matrix
1173	1173	0.000576933	-0.00100405	-0.00577891	null_distr_tsFC matrix
1174	1174	0.00726733	0.0110845	0.0176597	null_distr_tsFC matrix
1175	1175	0.010657	0.00809191	-0.00184883	null_distr_tsFC matrix
1176	1176	-0.00350389	0.0209962	-0.00962164	null_distr_tsFC matrix
1177	1177	-0.000620575	-0.0140427	0.0015163	null_distr_tsFC matrix
1178	1178	-0.00861242	-0.00200113	-0.0145067	null_distr_tsFC matrix
1179	1179	0.00440017	-0.00410636	-0.000614949	null_distr_tsFC matrix
1180	1180	0.00453681	0.0107417	0.00490337	null_distr_tsFC matrix
1181	1181	-0.010694	0.0131746	-0.000572401	null_distr_tsFC matrix
1182	1182	-0.000267194	0.000781184	-0.00819434	null_distr_tsFC matrix
1183	1183	-0.00470459	-0.00352056	0.00179453	null_distr_tsFC matrix
1184	1184	-0.00983416	-0.00295271	0.00905746	null_distr_tsFC matrix
1185	1185	0.0017116	0.00655027	-0.0179505	null_distr_tsFC matrix
1186	1186	0.0120546	-0.00424471	-0.00433432	null_distr_tsFC matrix
1187	1187	0.00522798	-0.0091569	-0.00166724	null_distr_tsFC matrix
1188	1188	-0.0103759	-0.00477094	-0.00625007	null_distr_tsFC matrix
1189	1189	-0.00704808	-0.00128907	-0.00675185	null_distr_tsFC matrix
1190	1190	-0.0115334	-0.00343248	0.0093172	null_distr_tsFC matrix
1191	1191	-0.00766598	-0.013537	0.0120956	null_distr_tsFC matrix
1192	1192	-0.00257888	-0.000262581	0.00947299	null_distr_tsFC matrix
1193	1193	0.0169976	-0.00529585	-0.00398389	null_distr_tsFC matrix
1194	1194	0.00867024	-0.0113604	-0.00962046	null_distr_tsFC matrix
1195	1195	-0.00125099	0.00232714	0.00586593	null_distr_tsFC matrix
1196	1196	0.0120768	-0.0012074	-0.00241181	null_distr_tsFC matrix
1197	1197	0.0210574	0.0174077	0.00345157	null_distr_tsFC matrix
1198	1198	0.0024788	-0.011974	0.00880572	null_distr_tsFC matrix
1199	1199	0.00101534	0.00392892	0.00781965	null_distr_tsFC matrix
1200	1200	-0.00193227	-0.00725464	0.0134052	null_distr_tsFC matrix
1201	1201	-0.00307051	0.0113108	0.0069961	null_distr_tsFC matrix
1202	1202	0.00320203	0.0100077	-0.00121876	null_distr_tsFC matrix
1203	1203	0.00127674	-0.00165428	0.00758485	null_distr_tsFC matrix
1204	1204	0.0042857	0.00900105	0.00406572	null_distr_tsFC matrix
1205	1205	0.0144283	-0.000971419	-0.016094	null_distr_tsFC matrix
1206	1206	0.00769843	-0.0035674	-0.0126888	null_distr_tsFC matrix
1207	1207	-0.0138353	-0.000408132	0.000992639	null_distr_tsFC matrix
1208	1208	-0.00218191	0.00141895	0.0116306	null_distr_tsFC matrix
1209	1209	0.00836413	-0.00439001	0.00355389	null_distr_tsFC matrix
1210	1210	-0.0103137	-0.0043885	0.0145097	null_distr_tsFC matrix
1211	1211	0.00797387	-0.00261347	-0.00245339	null_distr_tsFC matrix
1212	1212	0.00789523	0.00864901	-0.00319218	null_distr_tsFC matrix
1213	1213	-0.00378505	-0.00932045	0.00788626	null_distr_tsFC matrix
1214	1214	-0.0125637	-0.00182779	0.00326466	null_distr_tsFC matrix
1215	1215	0.000615943	0.00778708	0.00739242	null_distr_tsFC matrix
1216	1216	0.00728905	-0.00911909	-0.0113942	null_distr_tsFC matrix
1217	1217	-0.00611202	0.0143308	0.00292236	null_distr_tsFC matrix
1218	1218	0.0129085	0.00250543	-0.0105208	null_distr_tsFC matrix
1219	1219	0.00617158	-0.00537522	-0.00771367	null_distr_tsFC matrix
1220	1220	-0.0154115	0.0213297	-0.00494875	null_distr_tsFC matrix
1221	1221	0.00480137	-0.00272766	-0.00975175	null_distr_tsFC matrix
1222	1222	-0.00258969	0.00628936	-0.0182107	null_distr_tsFC matrix
1223	1223	-0.000753729	0.00345601	0.0123519	null_distr_tsFC matrix
1224	1224	0.0257494	0.00742846	-0.0031387	null_distr_tsFC matrix
1225	1225	-0.0151831	0.00742753	-0.00183826	null_distr_tsFC matrix
1226	1226	0.0143936	0.00203785	0.0154932	null_distr_tsFC matrix
1227	1227	0.0115655	0.00163998	-0.00266629	null_distr_tsFC matrix
1228	1228	0.0105398	0.0154962	-0.00443969	null_distr_tsFC matrix
1229	1229	0.00741752	0.00990718	-0.0203308	null_distr_tsFC matrix
1230	1230	0.00151542	0.00454432	-0.0144783	null_distr_tsFC matrix
1231	1231	0.00812089	0.0146265	0.0111447	null_distr_tsFC matrix
1232	1232	-0.00876332	0.00642861	-0.00273475	null_distr_tsFC matrix
1233	1233	0.00354514	0.00465596	0.0123199	null_distr_tsFC matrix
1234	1234	-0.00737019	0.00560682	0.00967698	null_distr_tsFC matrix
1235	1235	-0.0119219	0.00123514	0.0030316	null_distr_tsFC matrix
1236	1236	-0.0103091	-0.0130118	0.00167582	null_distr_tsFC matrix
1237	1237	0.0196103	0.000623162	-0.00520308	null_distr_tsFC matrix
1238	1238	-0.000365589	-0.00044156	-0.00771233	null_distr_tsFC matrix
1239	1239	0.00162477	-0.00412183	0.00359016	null_distr_tsFC matrix
1240	1240	0.00694092	-0.00161498	-0.0159357	null_distr_tsFC matrix
1241	1241	-0.00412574	0.00362247	0.00187985	null_distr_tsFC matrix
1242	1242	0.00358974	-0.00157906	0.00362613	null_distr_tsFC matrix
1243	1243	-0.00369841	0.00209332	0.00556339	null_distr_tsFC matrix
1244	1244	0.0189775	0.00550574	0.00191776	null_distr_tsFC matrix
1245	1245	0.0124308	-0.00372558	0.000907978	null_distr_tsFC matrix
1246	1246	0.0223808	0.00346478	-0.00580231	null_distr_tsFC matrix
1247	1247	-0.00457301	0.00468973	-0.0034812	null_distr_tsFC matrix
1248	1248	-0.00640689	-0.000958565	-0.0019352	null_distr_tsFC matrix
1249	1249	-0.00413113	-0.0118241	0.00833292	null_distr_tsFC matrix
1250	1250	0.0024092	-0.0042585	-0.00547219	null_distr_tsFC matrix
1251	1251	0.00717963	0.012226	0.000809558	null_distr_tsFC matrix
1252	1252	0.00964555	-0.000645585	-0.00774827	null_distr_tsFC matrix
1253	1253	-0.0245543	0.00314586	-0.0138201	null_distr_tsFC matrix
1254	1254	-0.00376035	-0.00583911	0.00958205	null_distr_tsFC matrix
1255	1255	0.00796806	0.00407723	-0.00719598	null_distr_tsFC matrix
1256	1256	-0.00344738	-0.014424	0.00181482	null_distr_tsFC matrix
1257	1257	0.00987314	-0.00636545	-0.003569	null_distr_tsFC matrix
1258	1258	-0.00424455	0.00729899	-0.0182745	null_distr_tsFC matrix
1259	1259	-0.00511856	0.00560687	0.0114766	null_distr_tsFC matrix
1260	1260	-0.00217633	0.00748924	0.010521	null_distr_tsFC matrix
1261	1261	-0.00965002	-0.0150628	0.00434955	null_distr_tsFC matrix
1262	1262	0.000887549	0.00361466	-0.0118822	null_distr_tsFC matrix
1263	1263	-0.00136928	0.0136058	0.00289705	null_distr_tsFC matrix
1264	1264	0.000321768	0.00932297	-0.0101225	null_distr_tsFC matrix
1265	1265	-0.00291128	0.00275512	0.00691295	null_distr_tsFC matrix
1266	1266	-0.0137287	-0.00416445	-0.00696208	null_distr_tsFC matrix
1267	1267	-0.000431755	0.000634246	-0.00477951	null_distr_tsFC matrix
1268	1268	0.00434295	-0.00785283	0.0164799	null_distr_tsFC matrix
1269	1269	0.00351585	-0.000402908	-0.00263067	null_distr_tsFC matrix
1270	1270	0.0196989	-0.00550606	-0.00255174	null_distr_tsFC matrix
1271	1271	-0.00742484	0.0103843	-0.00144215	null_distr_tsFC matrix
1272	1272	0.00774717	-0.00742338	0.000632112	null_distr_tsFC matrix
1273	1273	0.0115878	0.000544445	-0.00790173	null_distr_tsFC matrix
1274	1274	0.00303644	-0.000688755	-0.0140442	null_distr_tsFC matrix
1275	1275	0.00733528	0.0188839	-0.00630891	null_distr_tsFC matrix
1276	1276	0.00599604	0.0129056	-0.00158669	null_distr_tsFC matrix
1277	1277	0.00193531	0.00497903	-0.00299823	null_distr_tsFC matrix
1278	1278	0.00539568	-0.00470149	-0.0067804	null_distr_tsFC matrix
1279	1279	0.00141296	0.0100865	-0.00657584	null_distr_tsFC matrix
1280	1280	0.00254291	-0.00143333	-0.00250596	null_distr_tsFC matrix
1281	1281	0.00173257	-0.000318469	0.000952272	null_distr_tsFC matrix
1282	1282	-0.0037661	-0.00919831	-0.0147523	null_distr_tsFC matrix
1283	1283	0.000793948	-0.00133649	0.00210797	null_distr_tsFC matrix
1284	1284	0.00168908	-0.0105517	0.0089031	null_distr_tsFC matrix
1285	1285	0.000516704	0.0115506	-0.00129245	null_distr_tsFC matrix
1286	1286	0.0112196	-0.00454254	0.00774612	null_distr_tsFC matrix
1287	1287	0.0104885	0.00793047	0.00479848	null_distr_tsFC matrix
1288	1288	0.00280563	0.00144151	-0.00424805	null_distr_tsFC matrix
1289	1289	0.00497271	-0.00286265	-0.00670647	null_distr_tsFC matrix
1290	1290	-0.00208372	0.00328823	-0.00320604	null_distr_tsFC matrix
1291	1291	0.00635563	0.00476979	0.00489437	null_distr_tsFC matrix
1292	1292	-0.0101205	-0.00772312	-0.0194941	null_distr_tsFC matrix
1293	1293	0.00570341	-0.00880392	0.000956565	null_distr_tsFC matrix
1294	1294	0.00344482	-0.0101853	0.0110553	null_distr_tsFC matrix
1295	1295	0.00672041	0.00351969	0.0169233	null_distr_tsFC matrix
1296	1296	0.00516924	0.00311095	0.00158989	null_distr_tsFC matrix
1297	1297	0.00973372	2.311422662207673e-05	0.00405616	null_distr_tsFC matrix
1298	1298	0.00278884	-0.00676611	-0.00757852	null_distr_tsFC matrix
1299	1299	0.0131422	0.00374329	0.000810562	null_distr_tsFC matrix
1300	1300	-0.00696659	-0.00482794	0.000325811	null_distr_tsFC matrix
1301	1301	0.00994989	0.0119308	-0.0252379	null_distr_tsFC matrix
1302	1302	-0.00624062	-0.00830537	-0.00268965	null_distr_tsFC matrix
1303	1303	0.00361412	0.010926	-0.00113446	null_distr_tsFC matrix
1304	1304	-0.00200791	0.00212353	0.0023769	null_distr_tsFC matrix
1305	1305	0.00770321	-0.00522524	-0.00248733	null_distr_tsFC matrix
1306	1306	-4.56e-05	0.00443162	-0.010693	null_distr_tsFC matrix
1307	1307	0.00342151	0.00839523	-0.0162507	null_distr_tsFC matrix
1308	1308	0.00319307	0.00544077	0.0117342	null_distr_tsFC matrix
1309	1309	0.00231332	0.000811538	-0.000574896	null_distr_tsFC matrix
1310	1310	-0.0110021	-0.00254458	0.000849408	null_distr_tsFC matrix
1311	1311	-0.00706466	0.0105807	0.00577025	null_distr_tsFC matrix
1312	1312	0.00303482	-0.00403153	0.00904303	null_distr_tsFC matrix
1313	1313	0.00579734	0.00101627	-0.00339775	null_distr_tsFC matrix
1314	1314	-0.0132822	-0.00856104	-0.000684473	null_distr_tsFC matrix
1315	1315	-0.0127623	-0.0065529	0.00445225	null_distr_tsFC matrix
1316	1316	-0.0103319	-0.00366834	0.0035137	null_distr_tsFC matrix
1317	1317	0.000496803	0.000236686	0.00254419	null_distr_tsFC matrix
1318	1318	0.00562777	-4.5e-05	-0.00128515	null_distr_tsFC matrix
1319	1319	0.000253248	-0.00968146	0.00230166	null_distr_tsFC matrix
1320	1320	-0.00144284	0.000197961	-0.000587938	null_distr_tsFC matrix
1321	1321	0.0149508	-0.00350951	-0.0106065	null_distr_tsFC matrix
1322	1322	0.00834595	0.00432899	0.00476939	null_distr_tsFC matrix
1323	1323	0.00547922	-0.00181874	0.00519067	null_distr_tsFC matrix
1324	1324	0.00353955	1.4534663678182696e-05	-0.00178672	null_distr_tsFC matrix
1325	1325	-0.000879817	-0.00589846	0.00571713	null_distr_tsFC matrix
1326	1326	-0.00945632	-0.0275693	0.000377433	null_distr_tsFC matrix
1327	1327	0.00650975	-0.00224412	0.0059325	null_distr_tsFC matrix
1328	1328	-0.00250396	-0.00082623	6.73318927845429e-05	null_distr_tsFC matrix
1329	1329	-0.00440227	-0.0155098	-0.00552211	null_distr_tsFC matrix
1330	1330	-0.00546802	-0.00241489	0.00299724	null_distr_tsFC matrix
1331	1331	-0.00385944	0.00923375	0.00099737	null_distr_tsFC matrix
1332	1332	-0.0107581	0.00527726	0.00234517	null_distr_tsFC matrix
1333	1333	0.00540898	0.00863394	-0.0159994	null_distr_tsFC matrix
1334	1334	-0.00577516	0.0129486	0.00600414	null_distr_tsFC matrix
1335	1335	0.00229054	-0.000391382	0.00763412	null_distr_tsFC matrix
1336	1336	0.0117442	0.00344761	-0.00185432	null_distr_tsFC matrix
1337	1337	-0.00390555	0.00348392	-0.000494281	null_distr_tsFC matrix
1338	1338	-0.00609711	0.0044836	0.000357033	null_distr_tsFC matrix
1339	1339	2.391087199974188e-05	-0.0106907	0.0148098	null_distr_tsFC matrix
1340	1340	0.00540491	0.000957276	0.00524875	null_distr_tsFC matrix
1341	1341	0.0124443	-0.00800958	-0.00351163	null_distr_tsFC matrix
1342	1342	-0.00306169	-0.00144597	0.00935812	null_distr_tsFC matrix
1343	1343	-0.0119724	-0.00805639	0.0183768	null_distr_tsFC matrix
1344	1344	-0.00695698	-0.00148607	0.00820204	null_distr_tsFC matrix
1345	1345	0.0111945	-0.00331297	0.008968	null_distr_tsFC matrix
1346	1346	-0.00239503	0.0104068	-0.00837693	null_distr_tsFC matrix
1347	1347	-0.00124919	0.00472987	0.0057745	null_distr_tsFC matrix
1348	1348	-0.00804862	-0.0105846	0.00113807	null_distr_tsFC matrix
1349	1349	-0.00793799	0.0130204	0.00542664	null_distr_tsFC matrix
1350	1350	0.00516352	0.00382031	0.000430571	null_distr_tsFC matrix
1351	1351	-0.00974233	0.00842898	0.00404022	null_distr_tsFC matrix
1352	1352	0.00290768	-0.0121241	0.0138561	null_distr_tsFC matrix
1353	1353	0.0177261	0.000865275	-0.00133725	null_distr_tsFC matrix
1354	1354	0.00627223	-0.00175309	-0.0185064	null_distr_tsFC matrix
1355	1355	-0.0125749	-0.0119899	0.0107917	null_distr_tsFC matrix
1356	1356	-0.011614	-0.00654351	-0.00347114	null_distr_tsFC matrix
1357	1357	-0.00967263	-0.0154816	0.00647894	null_distr_tsFC matrix
1358	1358	0.000571665	0.00581357	-0.00566444	null_distr_tsFC matrix
1359	1359	-0.00744281	-0.00265433	0.00421362	null_distr_tsFC matrix
1360	1360	-0.0041343	0.0038564	-0.014299	null_distr_tsFC matrix
1361	1361	-0.00446582	0.00689544	-0.00144117	null_distr_tsFC matrix
1362	1362	0.00169041	-0.00684424	0.0120623	null_distr_tsFC matrix
1363	1363	0.00743925	-0.00637072	-0.00342292	null_distr_tsFC matrix
1364	1364	9.361777218157852e-05	-0.00783308	0.0129718	null_distr_tsFC matrix
1365	1365	-0.0128112	0.00801101	-0.00522784	null_distr_tsFC matrix
1366	1366	0.019145	0.00753885	-0.00446406	null_distr_tsFC matrix
1367	1367	-0.00302225	-0.00517281	-0.0208161	null_distr_tsFC matrix
1368	1368	0.0127421	0.010915	0.00364097	null_distr_tsFC matrix
1369	1369	0.00181306	0.00780897	0.00770913	null_distr_tsFC matrix
1370	1370	-0.00323783	-0.00660998	-0.0167803	null_distr_tsFC matrix
1371	1371	0.00318182	-0.0131286	-0.000839613	null_distr_tsFC matrix
1372	1372	-0.0030917	-0.0114551	0.0112151	null_distr_tsFC matrix
1373	1373	-0.0121371	0.00572569	-0.00778531	null_distr_tsFC matrix
1374	1374	0.00287634	-0.00676075	0.00160276	null_distr_tsFC matrix
1375	1375	-0.00151087	0.00118098	0.0108982	null_distr_tsFC matrix
1376	1376	-0.0147957	0.00598292	0.0150162	null_distr_tsFC matrix
1377	1377	0.0046613	-0.0072682	0.000682692	null_distr_tsFC matrix
1378	1378	-0.00855645	0.00049803	0.0122735	null_distr_tsFC matrix
1379	1379	0.00244853	-0.0131949	0.0138374	null_distr_tsFC matrix
1380	1380	0.0029412	0.0114305	-0.00207194	null_distr_tsFC matrix
1381	1381	0.0157505	-0.00644073	0.00398855	null_distr_tsFC matrix
1382	1382	-0.0241373	-0.00159166	-0.00889798	null_distr_tsFC matrix
1383	1383	0.00888984	0.011761	0.00392798	null_distr_tsFC matrix
1384	1384	-0.000575369	0.00253842	0.0207028	null_distr_tsFC matrix
1385	1385	-0.00206135	0.00222115	-0.0112187	null_distr_tsFC matrix
1386	1386	-0.00181539	0.000183427	0.0120366	null_distr_tsFC matrix
1387	1387	0.00469185	0.0119355	-0.00053674	null_distr_tsFC matrix
1388	1388	-0.0205845	-0.0121068	-0.00230926	null_distr_tsFC matrix
1389	1389	-0.00525149	-0.00406715	0.00553092	null_distr_tsFC matrix
1390	1390	-0.00946577	0.00766519	-0.00882462	null_distr_tsFC matrix
1391	1391	-0.00645312	0.000829771	-0.00184417	null_distr_tsFC matrix
1392	1392	-0.00370606	-0.010795	-0.0119682	null_distr_tsFC matrix
1393	1393	0.0114463	-0.00410659	0.0102827	null_distr_tsFC matrix
1394	1394	-0.0108603	0.00123712	-0.0114286	null_distr_tsFC matrix
1395	1395	-0.000466161	-0.0118772	0.00657388	null_distr_tsFC matrix
1396	1396	0.000661374	0.0124842	-0.010288	null_distr_tsFC matrix
1397	1397	0.000248886	-0.0121198	-0.00706238	null_distr_tsFC matrix
1398	1398	-0.0153263	0.000700966	0.0146368	null_distr_tsFC matrix
1399	1399	0.0117716	-0.00139011	-0.0015452	null_distr_tsFC matrix
1400	1400	-0.00801017	0.000460274	-0.00715169	null_distr_tsFC matrix
1401	1401	-0.0104843	-0.006792	-0.00315762	null_distr_tsFC matrix
1402	1402	-0.00511914	0.0119876	0.000240484	null_distr_tsFC matrix
1403	1403	0.00243868	0.0089732	-0.0119982	null_distr_tsFC matrix
1404	1404	-0.00719002	-0.00671389	-0.00785042	null_distr_tsFC matrix
1405	1405	-0.0106965	0.00536063	-0.0030505	null_distr_tsFC matrix
1406	1406	-0.00165075	0.00300382	0.00584698	null_distr_tsFC matrix
1407	1407	0.00649707	0.00790378	-0.00109377	null_distr_tsFC matrix
1408	1408	0.00751236	-0.00572074	0.0015735	null_distr_tsFC matrix
1409	1409	-0.0228926	-0.00209515	0.00347751	null_distr_tsFC matrix
1410	1410	-0.0136252	-0.0121815	-0.00653599	null_distr_tsFC matrix
1411	1411	-0.00310953	0.0139307	-0.0118299	null_distr_tsFC matrix
1412	1412	-0.0187666	-0.0120782	6.975979214840917e-05	null_distr_tsFC matrix
1413	1413	0.0015392	-0.00689584	0.0067814	null_distr_tsFC matrix
1414	1414	0.0108529	0.00535313	-0.00121535	null_distr_tsFC matrix
1415	1415	0.000454904	5.45235749037713e-05	0.00365702	null_distr_tsFC matrix
1416	1416	0.00917109	0.00181679	0.00292516	null_distr_tsFC matrix
1417	1417	-0.00318312	-0.0042748	0.00816522	null_distr_tsFC matrix
1418	1418	0.021058	-0.00691428	0.00942671	null_distr_tsFC matrix
1419	1419	0.000887186	-0.00125121	-0.00378375	null_distr_tsFC matrix
1420	1420	0.00928745	0.00387256	0.0199295	null_distr_tsFC matrix
1421	1421	0.000833527	0.0162228	0.00633922	null_distr_tsFC matrix
1422	1422	0.00626611	0.00258137	0.0132889	null_distr_tsFC matrix
1423	1423	-0.00908716	0.00583864	0.0132589	null_distr_tsFC matrix
1424	1424	-0.000231744	-0.0166742	0.00736629	null_distr_tsFC matrix
1425	1425	-0.0119987	0.0107155	0.0111915	null_distr_tsFC matrix
1426	1426	0.0154734	0.00715655	-0.00568739	null_distr_tsFC matrix
1427	1427	0.0103034	0.00278053	0.0055909	null_distr_tsFC matrix
1428	1428	-0.00119148	-0.00220353	-0.00666246	null_distr_tsFC matrix
1429	1429	0.00769952	0.000599826	-0.00838703	null_distr_tsFC matrix
1430	1430	0.000848699	-0.00065121	-0.000436422	null_distr_tsFC matrix
1431	1431	-0.000227002	-0.00450818	-0.00054016	null_distr_tsFC matrix
1432	1432	0.0119904	-0.012828	0.00915426	null_distr_tsFC matrix
1433	1433	-0.0175938	0.0099221	0.00991712	null_distr_tsFC matrix
1434	1434	0.00206199	0.00346747	0.00976776	null_distr_tsFC matrix
1435	1435	-0.00131696	0.00249151	-0.00547223	null_distr_tsFC matrix
1436	1436	-0.000338759	0.00764027	-0.008483	null_distr_tsFC matrix
1437	1437	-0.00625095	-0.00126358	0.000437784	null_distr_tsFC matrix
1438	1438	-0.0184958	-0.0126925	-0.00134683	null_distr_tsFC matrix
1439	1439	0.000301382	0.00430926	0.00427877	null_distr_tsFC matrix
1440	1440	0.000550786	-0.00535676	-0.00779054	null_distr_tsFC matrix
1441	1441	-0.00424719	0.00160776	-0.00745904	null_distr_tsFC matrix
1442	1442	-0.00931063	-0.000137578	0.0126467	null_distr_tsFC matrix
1443	1443	-0.0100518	-0.0043458	-0.000503292	null_distr_tsFC matrix
1444	1444	-0.00405092	0.0103494	0.00840485	null_distr_tsFC matrix
1445	1445	0.000659647	-0.0068934	-0.00641896	null_distr_tsFC matrix
1446	1446	0.0199454	-0.00257528	0.00769615	null_distr_tsFC matrix
1447	1447	-0.00248586	0.00304641	0.00261642	null_distr_tsFC matrix
1448	1448	-0.00698997	0.00281268	-0.00709339	null_distr_tsFC matrix
1449	1449	-0.00412474	-0.00379319	0.00477997	null_distr_tsFC matrix
1450	1450	-0.00366645	-0.0110613	-0.0158127	null_distr_tsFC matrix
1451	1451	-0.0018086	0.00270079	0.0162857	null_distr_tsFC matrix
1452	1452	-0.00762057	0.0138104	0.00151725	null_distr_tsFC matrix
1453	1453	-0.00183479	-0.00776383	-0.0107153	null_distr_tsFC matrix
1454	1454	0.00999242	0.00439645	0.00083057	null_distr_tsFC matrix
1455	1455	-0.0146326	0.00429856	0.0107544	null_distr_tsFC matrix
1456	1456	0.00304701	0.00960902	0.0116306	null_distr_tsFC matrix
1457	1457	0.0192283	-0.00646195	0.00355934	null_distr_tsFC matrix
1458	1458	-0.00361008	-0.00357497	-0.00483217	null_distr_tsFC matrix
1459	1459	0.00856071	-0.00622367	-2.81e-05	null_distr_tsFC matrix
1460	1460	0.00306554	0.0213902	0.00325921	null_distr_tsFC matrix
1461	1461	0.00259068	-0.00827982	0.00226124	null_distr_tsFC matrix
1462	1462	0.00797965	0.00375517	-0.0083168	null_distr_tsFC matrix
1463	1463	-0.00873159	0.0104444	0.00332146	null_distr_tsFC matrix
1464	1464	0.0114879	0.00332586	-0.00560786	null_distr_tsFC matrix
1465	1465	-0.00776053	-0.000672819	-0.00961868	null_distr_tsFC matrix
1466	1466	-0.0186366	0.00523451	-0.00686186	null_distr_tsFC matrix
1467	1467	0.00585248	0.00211294	-0.00790596	null_distr_tsFC matrix
1468	1468	0.00526579	0.00426111	0.0035454	null_distr_tsFC matrix
1469	1469	0.00896766	-0.0079381	0.00842498	null_distr_tsFC matrix
1470	1470	-0.00851835	0.0100436	0.00128517	null_distr_tsFC matrix
1471	1471	0.00306304	0.00779663	-0.000250193	null_distr_tsFC matrix
1472	1472	-0.00884586	-0.00772153	0.000107327	null_distr_tsFC matrix
1473	1473	-0.0086956	-0.00131082	-0.00439628	null_distr_tsFC matrix
1474	1474	0.0119101	0.0114995	0.0089735	null_distr_tsFC matrix
1475	1475	0.0047192	-0.00790053	0.0121096	null_distr_tsFC matrix
1476	1476	-0.00154747	-0.00498064	-0.01263	null_distr_tsFC matrix
1477	1477	-0.00541947	0.0073896	-0.00245368	null_distr_tsFC matrix
1478	1478	-0.00861023	0.0107463	-0.00908146	null_distr_tsFC matrix
1479	1479	-0.00298315	0.00951111	0.00233975	null_distr_tsFC matrix
1480	1480	0.00451102	0.0131238	0.00951709	null_distr_tsFC matrix
1481	1481	-0.00736335	-0.00524792	-0.00486666	null_distr_tsFC matrix
1482	1482	0.00921096	-0.00740222	-0.00691426	null_distr_tsFC matrix
1483	1483	0.00208281	-0.00172118	-0.00617815	null_distr_tsFC matrix
1484	1484	-0.00098271	6.445400820722608e-05	0.0021951	null_distr_tsFC matrix
1485	1485	0.00897484	-0.0022947	-0.00691802	null_distr_tsFC matrix
1486	1486	0.00240161	-0.00613306	0.00480772	null_distr_tsFC matrix
1487	1487	-0.00352013	-0.0008139	0.00193979	null_distr_tsFC matrix
1488	1488	-0.00618556	0.00650427	0.00505277	null_distr_tsFC matrix
1489	1489	0.0114518	-0.00682079	0.0099637	null_distr_tsFC matrix
1490	1490	0.00560403	-0.0022932	0.00386631	null_distr_tsFC matrix
1491	1491	0.00302068	-0.00114465	-0.00360118	null_distr_tsFC matrix
1492	1492	-0.00255632	-0.0179305	0.0013041	null_distr_tsFC matrix
1493	1493	-0.0156875	0.000551106	0.00716545	null_distr_tsFC matrix
1494	1494	-0.00461398	-0.00692709	-0.00472836	null_distr_tsFC matrix
1495	1495	0.00173723	0.00330358	0.0022013	null_distr_tsFC matrix
1496	1496	0.00385299	-0.0107098	-0.00734571	null_distr_tsFC matrix
1497	1497	-0.0199961	-0.0128507	-0.0078217	null_distr_tsFC matrix
1498	1498	0.00496008	0.00847574	0.00948942	null_distr_tsFC matrix
1499	1499	0.00384987	-0.00295729	-0.00172313	null_distr_tsFC matrix
1500	1500	-0.00344039	0.00341196	0.00263831	null_distr_tsFC matrix
1501	1501	-0.00696344	0.00678221	0.000863804	null_distr_tsFC matrix
1502	1502	-0.00338293	-0.00637946	-0.000740353	null_distr_tsFC matrix
1503	1503	-0.000860426	0.00430636	-0.00546657	null_distr_tsFC matrix
1504	1504	-0.0026612	0.00437199	0.00487805	null_distr_tsFC matrix
1505	1505	0.0120227	-0.001584	-0.00986537	null_distr_tsFC matrix
1506	1506	0.0049467	0.00172324	-0.00306356	null_distr_tsFC matrix
1507	1507	0.000679716	0.0126448	0.00463537	null_distr_tsFC matrix
1508	1508	0.0100845	0.010742	-0.0062619	null_distr_tsFC matrix
1509	1509	0.0109363	-0.0136095	0.00168623	null_distr_tsFC matrix
1510	1510	0.00237414	0.00788729	0.00256194	null_distr_tsFC matrix
1511	1511	0.0167001	0.00580479	-0.0106173	null_distr_tsFC matrix
1512	1512	0.0184656	-0.00588335	0.00684603	null_distr_tsFC matrix
1513	1513	-0.00673153	-0.00669011	0.00362193	null_distr_tsFC matrix
1514	1514	0.00673731	0.00804999	-0.00160968	null_distr_tsFC matrix
1515	1515	0.00621651	0.0027823	-0.00797813	null_distr_tsFC matrix
1516	1516	0.0106017	0.0108201	-0.00103811	null_distr_tsFC matrix
1517	1517	-0.000363539	3.161286857624984e-05	0.00306351	null_distr_tsFC matrix
1518	1518	0.0119525	0.00195317	0.00495657	null_distr_tsFC matrix
1519	1519	-0.00108067	0.00872691	-0.0014138	null_distr_tsFC matrix
1520	1520	-0.00283861	-0.0129334	0.00559861	null_distr_tsFC matrix
1521	1521	-0.00667178	0.00117633	0.00367373	null_distr_tsFC matrix
1522	1522	0.00287696	0.00362198	0.00190706	null_distr_tsFC matrix
1523	1523	-0.00891378	0.00331526	-0.000621577	null_distr_tsFC matrix
1524	1524	-0.0081932	-0.0037684	-0.0138047	null_distr_tsFC matrix
1525	1525	0.00477233	0.0021661	0.0169278	null_distr_tsFC matrix
1526	1526	0.000860374	0.0108585	0.00566573	null_distr_tsFC matrix
1527	1527	0.00216497	-0.00137643	-0.000125465	null_distr_tsFC matrix
1528	1528	-0.00321795	-0.013213	-0.00320464	null_distr_tsFC matrix
1529	1529	0.00471247	0.00171525	-0.00846762	null_distr_tsFC matrix
1530	1530	-0.00417814	0.00281919	-0.00659154	null_distr_tsFC matrix
1531	1531	-0.00740044	-0.000959598	0.00860531	null_distr_tsFC matrix
1532	1532	-0.0134648	0.000245679	0.0161695	null_distr_tsFC matrix
1533	1533	-0.00208959	-0.00795398	-0.0089846	null_distr_tsFC matrix
1534	1534	-0.000345197	0.00859634	0.0118113	null_distr_tsFC matrix
1535	1535	0.000950398	-0.00553936	-0.00171239	null_distr_tsFC matrix
1536	1536	-0.00431812	-0.0143185	-0.00327832	null_distr_tsFC matrix
1537	1537	-0.00358523	0.0023162	-0.00452564	null_distr_tsFC matrix
1538	1538	0.00114121	0.000215837	0.00317393	null_distr_tsFC matrix
1539	1539	-0.00825266	-0.00248539	-0.00146212	null_distr_tsFC matrix
1540	1540	-0.00419979	-0.000581759	-0.0115502	null_distr_tsFC matrix
1541	1541	0.00505742	0.0149579	0.0127143	null_distr_tsFC matrix
1542	1542	0.00764854	-0.000615757	-0.0056903	null_distr_tsFC matrix
1543	1543	0.00198697	0.00791789	-0.0210282	null_distr_tsFC matrix
1544	1544	-0.00992695	-0.000496934	-0.00300321	null_distr_tsFC matrix
1545	1545	-0.00186013	-0.00815641	-0.00708616	null_distr_tsFC matrix
1546	1546	-0.0109738	0.00474518	0.0153247	null_distr_tsFC matrix
1547	1547	0.00702783	-0.00310936	0.00541558	null_distr_tsFC matrix
1548	1548	-0.00560887	-0.00307787	0.00341662	null_distr_tsFC matrix
1549	1549	0.00675279	0.00857164	-0.00484964	null_distr_tsFC matrix
1550	1550	-0.00181788	0.0161519	-0.0105274	null_distr_tsFC matrix
1551	1551	0.00177035	-0.00552887	0.00737668	null_distr_tsFC matrix
1552	1552	0.0165413	0.0039436	-0.00966957	null_distr_tsFC matrix
1553	1553	0.00408671	0.00776136	0.00011489	null_distr_tsFC matrix
1554	1554	0.0101044	-0.00508405	0.00574395	null_distr_tsFC matrix
1555	1555	-0.00308785	0.000531709	-0.00267227	null_distr_tsFC matrix
1556	1556	0.00280678	-0.011974	0.00744516	null_distr_tsFC matrix
1557	1557	-0.0061012	-0.0014517	0.00876013	null_distr_tsFC matrix
1558	1558	-0.010171	-0.00230144	-0.00496691	null_distr_tsFC matrix
1559	1559	-0.0145102	-0.00905	-0.00422996	null_distr_tsFC matrix
1560	1560	-0.00489252	-0.000960739	-0.0165559	null_distr_tsFC matrix
1561	1561	-0.0095529	0.00433415	-6.41e-05	null_distr_tsFC matrix
1562	1562	0.00798914	-0.0160919	-0.00812066	null_distr_tsFC matrix
1563	1563	-0.00800946	5.9898137445063626e-05	-0.00868968	null_distr_tsFC matrix
1564	1564	-0.00636533	0.00748846	0.00364737	null_distr_tsFC matrix
1565	1565	-0.00404515	-0.0106341	0.00555933	null_distr_tsFC matrix
1566	1566	-0.00947081	-0.0102093	-0.00591019	null_distr_tsFC matrix
1567	1567	0.00459146	-0.00235124	-0.00829581	null_distr_tsFC matrix
1568	1568	0.00546415	0.00575353	0.00111714	null_distr_tsFC matrix
1569	1569	0.0020469	0.00313643	-0.00628148	null_distr_tsFC matrix
1570	1570	-0.00909557	-0.00708557	0.00469636	null_distr_tsFC matrix
1571	1571	0.00241288	-0.011493	-0.00629881	null_distr_tsFC matrix
1572	1572	0.00648791	0.0166217	-0.011689	null_distr_tsFC matrix
1573	1573	0.00119065	-0.00755005	0.000210184	null_distr_tsFC matrix
1574	1574	0.0182617	0.00650823	-0.00388778	null_distr_tsFC matrix
1575	1575	-0.00181384	0.00183512	0.00309684	null_distr_tsFC matrix
1576	1576	0.00510011	0.00532874	-0.0126082	null_distr_tsFC matrix
1577	1577	0.00624456	0.00959868	0.00541864	null_distr_tsFC matrix
1578	1578	0.0075723	0.000113696	-0.00135759	null_distr_tsFC matrix
1579	1579	-0.00565891	0.00336537	0.00588633	null_distr_tsFC matrix
1580	1580	-0.0092202	-0.0011213	-0.000325489	null_distr_tsFC matrix
1581	1581	0.00508299	0.0075883	0.00291321	null_distr_tsFC matrix
1582	1582	-0.0117223	-0.000525955	0.00720699	null_distr_tsFC matrix
1583	1583	-0.00970131	0.00143709	0.00691489	null_distr_tsFC matrix
1584	1584	0.000453232	-0.00420295	0.00899352	null_distr_tsFC matrix
1585	1585	0.0174918	0.0108369	-0.0132054	null_distr_tsFC matrix
1586	1586	-0.0147957	0.00546587	0.00464853	null_distr_tsFC matrix
1587	1587	0.00244595	0.0114784	-0.00136736	null_distr_tsFC matrix
1588	1588	0.00269696	0.0164056	0.00686639	null_distr_tsFC matrix
1589	1589	0.00378035	-0.00429868	-0.0166931	null_distr_tsFC matrix
1590	1590	-0.00161369	-0.0114664	-0.0132591	null_distr_tsFC matrix
1591	1591	-0.0047229	0.00432949	-0.000745772	null_distr_tsFC matrix
1592	1592	-0.00240578	0.00462045	0.00826301	null_distr_tsFC matrix
1593	1593	-0.00764132	-0.0212533	-0.00665159	null_distr_tsFC matrix
1594	1594	-0.0102822	0.00252601	0.0017205	null_distr_tsFC matrix
1595	1595	0.0105694	-0.00148065	0.00680128	null_distr_tsFC matrix
1596	1596	-0.000155778	0.00365663	0.00748042	null_distr_tsFC matrix
1597	1597	-0.00404207	0.00985894	0.0097219	null_distr_tsFC matrix
1598	1598	-0.00146855	-0.00221605	0.00138159	null_distr_tsFC matrix
1599	1599	-0.00628088	-0.0167192	0.0020309	null_distr_tsFC matrix
1600	1600	0.00853165	0.0121977	-0.00332346	null_distr_tsFC matrix
1601	1601	0.00302871	-0.0016099	-0.0150899	null_distr_tsFC matrix
1602	1602	-0.00594124	-0.00232345	0.00197539	null_distr_tsFC matrix
1603	1603	-0.00063251	0.0018008	-0.0238526	null_distr_tsFC matrix
1604	1604	-0.0137884	0.00182839	0.00888198	null_distr_tsFC matrix
1605	1605	-0.00125511	0.00338526	0.00402234	null_distr_tsFC matrix
1606	1606	0.00993942	-0.00380941	-0.000333315	null_distr_tsFC matrix
1607	1607	-0.0112796	-0.00312823	0.0140381	null_distr_tsFC matrix
1608	1608	-0.00964659	-0.00912471	0.00476384	null_distr_tsFC matrix
1609	1609	0.00260181	-0.00596663	0.022137	null_distr_tsFC matrix
1610	1610	-0.00343571	-0.00357378	0.00312986	null_distr_tsFC matrix
1611	1611	0.00439029	0.0137145	-0.0168721	null_distr_tsFC matrix
1612	1612	0.0104772	0.00599725	-0.00396335	null_distr_tsFC matrix
1613	1613	0.00390897	-0.00278481	-0.0154129	null_distr_tsFC matrix
1614	1614	-0.00519341	-0.00469642	-0.00178916	null_distr_tsFC matrix
1615	1615	0.00703538	-0.00540984	0.00658479	null_distr_tsFC matrix
1616	1616	0.00388239	-7.79e-05	-0.0140686	null_distr_tsFC matrix
1617	1617	0.0107459	-0.00785629	-0.00484578	null_distr_tsFC matrix
1618	1618	0.0101282	-0.000976241	-0.00279332	null_distr_tsFC matrix
1619	1619	0.000715369	-0.00266809	-0.00254068	null_distr_tsFC matrix
1620	1620	0.0016535	0.00992074	-0.0177774	null_distr_tsFC matrix
1621	1621	0.000190674	0.00610714	0.00331129	null_distr_tsFC matrix
1622	1622	0.00284609	-0.000150276	-0.00282234	null_distr_tsFC matrix
1623	1623	-0.0112469	0.00926188	-0.001663	null_distr_tsFC matrix
1624	1624	0.00371978	0.0138341	0.000109303	null_distr_tsFC matrix
1625	1625	0.0063226	-0.00273557	0.0128902	null_distr_tsFC matrix
1626	1626	-0.00470926	-0.00767149	0.00329945	null_distr_tsFC matrix
1627	1627	-0.000245611	-0.00574516	0.00327043	null_distr_tsFC matrix
1628	1628	-0.00371351	0.00102825	0.00199217	null_distr_tsFC matrix
1629	1629	0.00813685	-0.0043765	0.00473292	null_distr_tsFC matrix
1630	1630	-0.00624806	0.00394279	-0.0107933	null_distr_tsFC matrix
1631	1631	-0.00132597	-0.0112137	0.00751451	null_distr_tsFC matrix
1632	1632	-0.0103128	-0.0153544	0.000275488	null_distr_tsFC matrix
1633	1633	-0.0045676	-0.00555091	-0.00568318	null_distr_tsFC matrix
1634	1634	0.0101239	-0.00787999	0.000434709	null_distr_tsFC matrix
1635	1635	-0.0087939	0.00593813	0.00320459	null_distr_tsFC matrix
1636	1636	0.00542399	0.0171296	-0.0140947	null_distr_tsFC matrix
1637	1637	-0.0013067	-0.00405451	-0.00899747	null_distr_tsFC matrix
1638	1638	0.0152864	0.00115526	-0.010468	null_distr_tsFC matrix
1639	1639	0.00699102	0.00812636	-0.0185478	null_distr_tsFC matrix
1640	1640	-0.00220604	0.00811587	-0.0022268	null_distr_tsFC matrix
1641	1641	-0.0097377	-0.0123842	0.00130298	null_distr_tsFC matrix
1642	1642	-0.00150761	-0.00965768	-0.0124686	null_distr_tsFC matrix
1643	1643	-0.0131819	-0.0129614	-0.0035989	null_distr_tsFC matrix
1644	1644	0.00820507	-0.00168529	0.00388116	null_distr_tsFC matrix
1645	1645	-0.00861605	0.0120211	0.0110356	null_distr_tsFC matrix
1646	1646	-0.00781014	0.000406768	-0.00202002	null_distr_tsFC matrix
1647	1647	0.000643629	0.0055959	0.00110779	null_distr_tsFC matrix
1648	1648	0.00280863	-0.0187418	-0.00964745	null_distr_tsFC matrix
1649	1649	0.00383917	0.00168191	0.00132504	null_distr_tsFC matrix
1650	1650	0.0030453	-0.00207656	-0.00628899	null_distr_tsFC matrix
1651	1651	-0.00692439	0.00250947	0.00556714	null_distr_tsFC matrix
1652	1652	0.00639848	0.00229534	0.000797677	null_distr_tsFC matrix
1653	1653	-0.00874689	0.00975453	0.0187442	null_distr_tsFC matrix
1654	1654	-0.00260914	0.00617236	0.00400021	null_distr_tsFC matrix
1655	1655	-0.00392208	0.0007673	-0.00149972	null_distr_tsFC matrix
1656	1656	-0.00514908	-0.00261188	-0.00291021	null_distr_tsFC matrix
1657	1657	-0.000886689	0.00216081	0.00135152	null_distr_tsFC matrix
1658	1658	0.000760384	-0.0160081	-0.0053577	null_distr_tsFC matrix
1659	1659	-0.00280548	0.00727088	0.014868	null_distr_tsFC matrix
1660	1660	-0.00626916	-0.00377421	-0.00489835	null_distr_tsFC matrix
1661	1661	0.000662613	0.00672907	-0.028547	null_distr_tsFC matrix
1662	1662	0.00457236	-0.00147696	0.00260928	null_distr_tsFC matrix
1663	1663	0.0074803	-0.0100436	0.00342965	null_distr_tsFC matrix
1664	1664	-0.00559093	7.082307999691962e-05	0.00083342	null_distr_tsFC matrix
1665	1665	0.0051776	0.000990708	-0.00392667	null_distr_tsFC matrix
1666	1666	-0.00180669	0.0029459	-0.00533289	null_distr_tsFC matrix
1667	1667	0.00238348	0.00302341	0.00162578	null_distr_tsFC matrix
1668	1668	0.0125814	0.000888617	0.00169826	null_distr_tsFC matrix
1669	1669	0.0109177	0.00415488	0.00728541	null_distr_tsFC matrix
1670	1670	-0.00284573	0.0124897	-5.76e-05	null_distr_tsFC matrix
1671	1671	-0.005115	0.0031138	0.00704906	null_distr_tsFC matrix
1672	1672	-0.00710012	0.00347374	-0.00115247	null_distr_tsFC matrix
1673	1673	0.00419277	-0.0232678	-0.00433019	null_distr_tsFC matrix
1674	1674	0.00807062	0.0146132	0.00207632	null_distr_tsFC matrix
1675	1675	-0.00777636	-0.00529471	-0.00718151	null_distr_tsFC matrix
1676	1676	-0.00369256	0.000295245	0.00238195	null_distr_tsFC matrix
1677	1677	-0.00306139	-0.0110704	0.00543587	null_distr_tsFC matrix
1678	1678	0.012359	-0.0039562	-0.00887579	null_distr_tsFC matrix
1679	1679	-0.00209433	-0.0033375	-0.0127337	null_distr_tsFC matrix
1680	1680	-0.0066881	0.000679116	-0.000475119	null_distr_tsFC matrix
1681	1681	-0.012734	0.00451771	0.0107419	null_distr_tsFC matrix
1682	1682	0.00235882	-0.00475503	-0.00255459	null_distr_tsFC matrix
1683	1683	0.00985162	0.000645128	0.00265906	null_distr_tsFC matrix
1684	1684	-0.00299802	0.00458953	0.00429513	null_distr_tsFC matrix
1685	1685	-0.00910607	-0.00249524	-0.000336139	null_distr_tsFC matrix
1686	1686	-0.00934689	-0.000895403	-0.00184711	null_distr_tsFC matrix
1687	1687	-0.00606241	-0.0115914	0.0089169	null_distr_tsFC matrix
1688	1688	-0.00254107	0.00115874	-0.00115225	null_distr_tsFC matrix
1689	1689	-0.00329472	-0.00726181	0.00638799	null_distr_tsFC matrix
1690	1690	0.0020312	-0.00882235	0.00277098	null_distr_tsFC matrix
1691	1691	-0.00652953	-0.0081119	0.000134428	null_distr_tsFC matrix
1692	1692	-0.00946209	0.0157646	0.00360936	null_distr_tsFC matrix
1693	1693	-0.00481207	-0.0104633	0.000237618	null_distr_tsFC matrix
1694	1694	0.0149391	0.00170268	-0.00486765	null_distr_tsFC matrix
1695	1695	-0.0234351	-0.0122948	-0.00936474	null_distr_tsFC matrix
1696	1696	0.000143528	-0.0167617	0.00574074	null_distr_tsFC matrix
1697	1697	0.00535193	0.00291	0.0124224	null_distr_tsFC matrix
1698	1698	-0.00173639	-0.00242091	0.000669397	null_distr_tsFC matrix
1699	1699	0.00708804	-0.0111228	-0.00603074	null_distr_tsFC matrix
1700	1700	0.0054327	-0.00207352	-0.00144828	null_distr_tsFC matrix
1701	1701	0.00498784	-0.00584417	0.0102606	null_distr_tsFC matrix
1702	1702	-0.00311083	0.00216214	-0.00575797	null_distr_tsFC matrix
1703	1703	0.0184033	0.00114198	-0.00103054	null_distr_tsFC matrix
1704	1704	0.0154216	0.00171867	-0.00157594	null_distr_tsFC matrix
1705	1705	0.00446106	-0.00155499	0.0126792	null_distr_tsFC matrix
1706	1706	0.00205414	-0.0258374	-0.00805786	null_distr_tsFC matrix
1707	1707	0.00141686	0.00218469	0.00946162	null_distr_tsFC matrix
1708	1708	-0.00492896	0.00466316	0.0176176	null_distr_tsFC matrix
1709	1709	0.00512199	0.0102426	0.00218111	null_distr_tsFC matrix
1710	1710	-0.00245959	0.00454466	-0.000196337	null_distr_tsFC matrix
1711	1711	-0.0143447	-0.00766935	-0.00553753	null_distr_tsFC matrix
1712	1712	0.0111574	0.0118559	-0.00854846	null_distr_tsFC matrix
1713	1713	-0.00741656	0.0146502	0.00994729	null_distr_tsFC matrix
1714	1714	-0.00204593	-0.00677074	-0.00647001	null_distr_tsFC matrix
1715	1715	0.00126988	0.00841734	-0.00911707	null_distr_tsFC matrix
1716	1716	-0.000143927	0.00530428	0.0145978	null_distr_tsFC matrix
1717	1717	0.0113473	0.00625424	-0.0119964	null_distr_tsFC matrix
1718	1718	-0.000388958	-0.000548401	0.00241637	null_distr_tsFC matrix
1719	1719	-0.00267436	-0.00586316	0.014481	null_distr_tsFC matrix
1720	1720	-0.00321937	0.00252144	0.000925152	null_distr_tsFC matrix
1721	1721	8.630174582966853e-05	0.00227549	-0.018507	null_distr_tsFC matrix
1722	1722	-0.014902	0.000694017	0.00959823	null_distr_tsFC matrix
1723	1723	-0.0186315	-0.0112046	-0.018068	null_distr_tsFC matrix
1724	1724	-0.000616587	-0.0040964	-0.00746116	null_distr_tsFC matrix
1725	1725	-0.000523475	0.0061415	-0.0104656	null_distr_tsFC matrix
1726	1726	0.0110421	-0.00242443	-0.00967788	null_distr_tsFC matrix
1727	1727	0.0024468	0.00492834	0.0038885	null_distr_tsFC matrix
1728	1728	0.00479432	-0.00943501	-0.00139786	null_distr_tsFC matrix
1729	1729	0.000741827	-0.00294949	-0.00720348	null_distr_tsFC matrix
1730	1730	0.0166048	0.000475068	0.00646991	null_distr_tsFC matrix
1731	1731	0.00514466	-0.000435195	-0.00449724	null_distr_tsFC matrix
1732	1732	0.00416684	-0.00644664	-0.000314582	null_distr_tsFC matrix
1733	1733	-0.00389281	0.00539597	0.0163417	null_distr_tsFC matrix
1734	1734	-0.0144526	-0.00212911	0.0159245	null_distr_tsFC matrix
1735	1735	-0.000912287	-0.00343446	0.00707734	null_distr_tsFC matrix
1736	1736	0.00255614	-0.00582247	0.00523431	null_distr_tsFC matrix
1737	1737	-0.00114187	-0.00348774	-0.00305865	null_distr_tsFC matrix
1738	1738	0.00674704	-0.00549897	0.00888095	null_distr_tsFC matrix
1739	1739	0.00218794	-0.00452298	-0.0138845	null_distr_tsFC matrix
1740	1740	0.0119439	-0.00922486	-0.00119602	null_distr_tsFC matrix
1741	1741	0.00241924	-0.0029421	0.00195549	null_distr_tsFC matrix
1742	1742	-0.00212398	-0.00223824	-0.00585764	null_distr_tsFC matrix
1743	1743	0.0027957	-0.00693051	-0.000979671	null_distr_tsFC matrix
1744	1744	-0.0108745	-0.000904498	-0.00976342	null_distr_tsFC matrix
1745	1745	0.00989406	-0.00972201	0.0145166	null_distr_tsFC matrix
1746	1746	-0.0126666	-0.00999262	-0.00150911	null_distr_tsFC matrix
1747	1747	0.00834406	0.00929959	-0.0016831	null_distr_tsFC matrix
1748	1748	0.00406684	0.0112254	-0.00630337	null_distr_tsFC matrix
1749	1749	-0.00631982	-0.0138282	0.00579278	null_distr_tsFC matrix
1750	1750	0.00107836	-0.00916887	0.00668254	null_distr_tsFC matrix
1751	1751	0.00392988	0.00478879	0.00909248	null_distr_tsFC matrix
1752	1752	-0.0137964	-0.00164963	-0.00135027	null_distr_tsFC matrix
1753	1753	0.00223638	-0.00081401	0.00173155	null_distr_tsFC matrix
1754	1754	0.0096526	0.0178738	-0.00370084	null_distr_tsFC matrix
1755	1755	-0.00305006	-0.0105038	-0.0153271	null_distr_tsFC matrix
1756	1756	-0.000518478	0.00533322	-0.00808296	null_distr_tsFC matrix
1757	1757	-0.00683463	0.0140194	-0.000696348	null_distr_tsFC matrix
1758	1758	-0.00524439	0.00790179	-0.00106917	null_distr_tsFC matrix
1759	1759	0.00546438	0.00170478	-0.00972958	null_distr_tsFC matrix
1760	1760	-0.00693069	-0.00481244	0.00973182	null_distr_tsFC matrix
1761	1761	-0.00940379	0.000460806	4.013500702241231e-05	null_distr_tsFC matrix
1762	1762	-0.0127579	0.000529326	-0.0106919	null_distr_tsFC matrix
1763	1763	-0.00389298	-0.00207792	-0.0108446	null_distr_tsFC matrix
1764	1764	-0.00708035	-0.0074568	-0.00334009	null_distr_tsFC matrix
1765	1765	0.00256463	-0.0220026	0.00987539	null_distr_tsFC matrix
1766	1766	0.00389221	-0.00623518	0.000220742	null_distr_tsFC matrix
1767	1767	0.00218585	0.000351291	-0.00259994	null_distr_tsFC matrix
1768	1768	-0.00324222	-0.00765692	-0.00241177	null_distr_tsFC matrix
1769	1769	-0.00190008	0.0156288	0.00816454	null_distr_tsFC matrix
1770	1770	-0.00418412	0.000290886	0.00412371	null_distr_tsFC matrix
1771	1771	0.00514031	-0.000721509	0.00817091	null_distr_tsFC matrix
1772	1772	-0.00642077	0.00293856	-0.0145706	null_distr_tsFC matrix
1773	1773	-0.0133284	0.00838244	0.00056066	null_distr_tsFC matrix
1774	1774	-0.0106436	-0.00464415	0.00419331	null_distr_tsFC matrix
1775	1775	0.00120193	-0.0112359	-0.00860032	null_distr_tsFC matrix
1776	1776	-0.00673505	0.00428292	0.0127283	null_distr_tsFC matrix
1777	1777	-0.00498218	0.00215698	0.00202508	null_distr_tsFC matrix
1778	1778	-0.00114917	-0.00576057	0.00827359	null_distr_tsFC matrix
1779	1779	-0.0065324	-0.00610786	0.00497556	null_distr_tsFC matrix
1780	1780	-0.0179166	0.00577324	-0.00919874	null_distr_tsFC matrix
1781	1781	0.00463857	-0.00845881	0.00259179	null_distr_tsFC matrix
1782	1782	-0.00286127	-0.00634644	-0.00765345	null_distr_tsFC matrix
1783	1783	0.0050398	0.00201359	0.0113724	null_distr_tsFC matrix
1784	1784	0.00790863	0.00412089	-0.00633886	null_distr_tsFC matrix
1785	1785	0.00774502	-0.00719023	-0.000927422	null_distr_tsFC matrix
1786	1786	-0.00759171	-0.00879369	0.0129227	null_distr_tsFC matrix
1787	1787	0.0129675	-0.00767436	0.000868618	null_distr_tsFC matrix
1788	1788	-0.0017442	0.0109211	-0.00141448	null_distr_tsFC matrix
1789	1789	-0.00421502	-0.00192841	-0.00826159	null_distr_tsFC matrix
1790	1790	0.00484867	-0.0120174	0.000940663	null_distr_tsFC matrix
1791	1791	-0.00644232	-0.000268835	0.00117038	null_distr_tsFC matrix
1792	1792	0.00419936	-0.0010318	-0.00640869	null_distr_tsFC matrix
1793	1793	0.00103571	0.0187974	0.00403233	null_distr_tsFC matrix
1794	1794	-0.00635954	-0.00106326	0.0138738	null_distr_tsFC matrix
1795	1795	0.00172984	-0.01358	-0.0113826	null_distr_tsFC matrix
1796	1796	0.00209353	0.0174098	-0.0126863	null_distr_tsFC matrix
1797	1797	0.00942192	0.00296534	0.010429	null_distr_tsFC matrix
1798	1798	0.00210187	0.0177958	-0.00629093	null_distr_tsFC matrix
1799	1799	-0.0130301	-0.00351098	0.0162679	null_distr_tsFC matrix
1800	1800	-0.0138439	-0.00162843	-0.00259504	null_distr_tsFC matrix
1801	1801	0.00213434	0.00426036	0.00594344	null_distr_tsFC matrix
1802	1802	0.00427045	0.00213758	0.00237375	null_distr_tsFC matrix
1803	1803	-0.0096258	0.00640328	-0.00776976	null_distr_tsFC matrix
1804	1804	-0.012154	-0.0117896	0.00220256	null_distr_tsFC matrix
1805	1805	-0.00623833	0.00113239	0.00548367	null_distr_tsFC matrix
1806	1806	-0.0112692	4.0864011019742594e-05	0.00433324	null_distr_tsFC matrix
1807	1807	0.00158945	-0.00036099	0.0041836	null_distr_tsFC matrix
1808	1808	0.011092	0.00713601	-0.0108018	null_distr_tsFC matrix
1809	1809	-0.00486427	-0.0117471	0.00481987	null_distr_tsFC matrix
1810	1810	-0.00231765	-0.000557431	0.00143401	null_distr_tsFC matrix
1811	1811	0.00337116	-0.00939015	-0.0036129	null_distr_tsFC matrix
1812	1812	0.0045944	-0.00728446	-0.00850889	null_distr_tsFC matrix
1813	1813	0.00654537	0.00062264	0.00186824	null_distr_tsFC matrix
1814	1814	-0.00451115	-0.00164803	-0.00270706	null_distr_tsFC matrix
1815	1815	0.0150264	0.00704749	-0.0107932	null_distr_tsFC matrix
1816	1816	0.0149244	0.0142504	0.0085888	null_distr_tsFC matrix
1817	1817	0.00156268	-0.00414354	0.0236265	null_distr_tsFC matrix
1818	1818	-0.00403373	0.00150574	0.00944169	null_distr_tsFC matrix
1819	1819	-0.00507234	0.0113095	0.00459947	null_distr_tsFC matrix
1820	1820	0.00371183	0.0133299	0.00596438	null_distr_tsFC matrix
1821	1821	-0.00233385	0.00327265	-0.00794674	null_distr_tsFC matrix
1822	1822	0.00988656	-0.00631796	-0.00978863	null_distr_tsFC matrix
1823	1823	-0.00058534	-0.00964522	0.00414291	null_distr_tsFC matrix
1824	1824	-0.0108441	-0.00818894	0.017865	null_distr_tsFC matrix
1825	1825	-0.00385847	-0.00942787	-0.000978312	null_distr_tsFC matrix
1826	1826	0.0118315	0.00552796	-0.00592413	null_distr_tsFC matrix
1827	1827	0.00131678	-0.00322327	0.00285055	null_distr_tsFC matrix
1828	1828	0.000812841	-0.00632023	0.00350303	null_distr_tsFC matrix
1829	1829	0.00354293	-0.00212565	0.00230103	null_distr_tsFC matrix
1830	1830	0.00326375	-0.00416546	-0.0135239	null_distr_tsFC matrix
1831	1831	-0.00150661	-0.0074084	0.0173639	null_distr_tsFC matrix
1832	1832	0.00331066	-0.0111938	0.00443562	null_distr_tsFC matrix
1833	1833	0.00556842	0.00342003	-0.00641931	null_distr_tsFC matrix
1834	1834	0.000890143	-0.00819412	-0.00124776	null_distr_tsFC matrix
1835	1835	-0.0183664	0.00848328	-0.0104799	null_distr_tsFC matrix
1836	1836	0.00609324	-0.0159132	0.00322139	null_distr_tsFC matrix
1837	1837	-0.00559426	-0.00698269	0.0031745	null_distr_tsFC matrix
1838	1838	-0.0029392	0.0229705	-0.0140219	null_distr_tsFC matrix
1839	1839	-0.0140533	-0.00728843	-0.00484594	null_distr_tsFC matrix
1840	1840	-0.00328724	-0.0125975	-0.00879686	null_distr_tsFC matrix
1841	1841	-0.008033	0.00240982	0.0111682	null_distr_tsFC matrix
1842	1842	0.00538314	-0.00542119	-0.00447676	null_distr_tsFC matrix
1843	1843	0.00935078	0.0111678	-0.00744178	null_distr_tsFC matrix
1844	1844	-0.0127338	0.00938712	-0.008981	null_distr_tsFC matrix
1845	1845	0.00743251	-0.00133808	-0.00128246	null_distr_tsFC matrix
1846	1846	0.00254216	0.00473645	0.00644155	null_distr_tsFC matrix
1847	1847	0.001887	0.011344	-0.00730534	null_distr_tsFC matrix
1848	1848	-0.00136888	0.0149966	0.010721	null_distr_tsFC matrix
1849	1849	0.00445824	0.0198624	-0.00151719	null_distr_tsFC matrix
1850	1850	-0.0227086	0.00226086	0.00167836	null_distr_tsFC matrix
1851	1851	-0.00119958	-0.00209651	0.00810313	null_distr_tsFC matrix
1852	1852	-0.0023948	0.0120728	0.00267822	null_distr_tsFC matrix
1853	1853	0.0112232	-0.0108988	0.00328286	null_distr_tsFC matrix
1854	1854	-0.00781283	0.0146768	0.0141743	null_distr_tsFC matrix
1855	1855	0.0150883	-0.000390612	0.0118665	null_distr_tsFC matrix
1856	1856	-0.0109302	-0.00366564	-0.0120572	null_distr_tsFC matrix
1857	1857	-0.00954115	-0.00606579	0.00172577	null_distr_tsFC matrix
1858	1858	-0.00128221	0.00836166	0.00556793	null_distr_tsFC matrix
1859	1859	-0.00127161	0.00644899	-0.0130331	null_distr_tsFC matrix
1860	1860	-0.00024888	0.000233353	0.00682385	null_distr_tsFC matrix
1861	1861	-0.017125	0.00252954	-0.00313082	null_distr_tsFC matrix
1862	1862	0.00238292	-0.0155802	-0.0024996	null_distr_tsFC matrix
1863	1863	-0.0147791	-0.0072415	-0.00626385	null_distr_tsFC matrix
1864	1864	0.00313531	0.00246558	0.00425011	null_distr_tsFC matrix
1865	1865	-0.00155549	-0.000200837	-0.00092106	null_distr_tsFC matrix
1866	1866	0.0073061	0.0010732	-0.0112889	null_distr_tsFC matrix
1867	1867	0.0133077	-0.00432971	-0.00821972	null_distr_tsFC matrix
1868	1868	-0.00631355	0.00445937	-0.00809779	null_distr_tsFC matrix
1869	1869	0.00271375	0.00823169	-0.0101541	null_distr_tsFC matrix
1870	1870	0.00103217	-0.00544732	-0.00158006	null_distr_tsFC matrix
1871	1871	0.0105822	0.0150392	0.00343145	null_distr_tsFC matrix
1872	1872	-0.00581728	0.00246284	0.00467008	null_distr_tsFC matrix
1873	1873	-0.00814634	-0.00130961	0.0041712	null_distr_tsFC matrix
1874	1874	0.000690635	-0.00811617	0.0110432	null_distr_tsFC matrix
1875	1875	-0.0125836	-0.00421299	-0.0161276	null_distr_tsFC matrix
1876	1876	-0.0201834	-0.00936922	-0.0102677	null_distr_tsFC matrix
1877	1877	0.000811927	0.0117116	0.00732764	null_distr_tsFC matrix
1878	1878	-0.00717122	-0.00991487	-0.00404167	null_distr_tsFC matrix
1879	1879	-0.00282712	-0.000675254	-0.00394119	null_distr_tsFC matrix
1880	1880	0.00139613	-0.00838245	0.000822531	null_distr_tsFC matrix
1881	1881	-0.0161309	0.00173661	0.0182032	null_distr_tsFC matrix
1882	1882	-0.0150961	-0.0126546	-0.00181233	null_distr_tsFC matrix
1883	1883	8.550534869816106e-06	0.00398668	0.0115958	null_distr_tsFC matrix
1884	1884	3.1471483379371155e-05	-0.00760153	-0.00413958	null_distr_tsFC matrix
1885	1885	0.00634258	0.00427372	0.00693785	null_distr_tsFC matrix
1886	1886	-0.0157591	0.00535124	0.0072314	null_distr_tsFC matrix
1887	1887	0.0105861	0.0111954	-0.0127928	null_distr_tsFC matrix
1888	1888	0.000403101	0.00356552	-0.00423674	null_distr_tsFC matrix
1889	1889	-0.00725962	0.000127131	-0.000212298	null_distr_tsFC matrix
1890	1890	-0.00827295	-0.0124122	-0.00319675	null_distr_tsFC matrix
1891	1891	-0.000821525	0.00742329	0.00142976	null_distr_tsFC matrix
1892	1892	-0.0101095	0.0081371	-0.00201641	null_distr_tsFC matrix
1893	1893	-0.00991445	-0.00904732	-0.01077	null_distr_tsFC matrix
1894	1894	1.6638362599507232e-05	-0.0179575	0.00529696	null_distr_tsFC matrix
1895	1895	-0.0126705	-0.00543688	0.00529364	null_distr_tsFC matrix
1896	1896	-0.00537856	-0.00520921	0.00343203	null_distr_tsFC matrix
1897	1897	0.00299646	-0.00219121	0.0019397	null_distr_tsFC matrix
1898	1898	0.0016232	-0.00593066	-0.00402487	null_distr_tsFC matrix
1899	1899	-0.00318813	0.00859037	0.00187946	null_distr_tsFC matrix
1900	1900	0.00497288	0.00190435	0.00900368	null_distr_tsFC matrix
1901	1901	-0.003076	0.0063433	0.0119129	null_distr_tsFC matrix
1902	1902	-0.00482824	0.0157043	0.00121608	null_distr_tsFC matrix
1903	1903	0.00973186	-0.00333828	-0.00250544	null_distr_tsFC matrix
1904	1904	0.0162217	0.00530868	-0.0044548	null_distr_tsFC matrix
1905	1905	0.0109764	-0.0125173	-0.000210134	null_distr_tsFC matrix
1906	1906	-0.00120268	0.00474438	-0.00140247	null_distr_tsFC matrix
1907	1907	-0.00761744	0.0134805	0.0157487	null_distr_tsFC matrix
1908	1908	0.00633706	0.000468588	0.00869102	null_distr_tsFC matrix
1909	1909	0.00132185	-0.00075695	-0.0177024	null_distr_tsFC matrix
1910	1910	-0.0042596	0.00219606	-0.00264347	null_distr_tsFC matrix
1911	1911	0.0128374	0.000581103	0.00859776	null_distr_tsFC matrix
1912	1912	0.00635548	0.00696181	-0.0123795	null_distr_tsFC matrix
1913	1913	0.000218721	-0.00868457	0.00238838	null_distr_tsFC matrix
1914	1914	0.00597168	-7.1e-06	0.0010981	null_distr_tsFC matrix
1915	1915	-8.8e-05	0.00507079	0.0161581	null_distr_tsFC matrix
1916	1916	0.00578485	0.00965922	-0.000956005	null_distr_tsFC matrix
1917	1917	-0.00232841	-0.00882732	-0.00760321	null_distr_tsFC matrix
1918	1918	0.00975383	0.00487819	0.00268252	null_distr_tsFC matrix
1919	1919	0.0119291	-0.010346	0.00161596	null_distr_tsFC matrix
1920	1920	-0.00345476	-0.0093633	-0.00672073	null_distr_tsFC matrix
1921	1921	-0.0155364	0.0192161	-0.0053546	null_distr_tsFC matrix
1922	1922	0.00926951	0.0135913	-0.0104282	null_distr_tsFC matrix
1923	1923	0.000841718	-0.00148815	0.00358033	null_distr_tsFC matrix
1924	1924	0.000508147	-0.00764507	-0.0175639	null_distr_tsFC matrix
1925	1925	-0.00687764	0.00451102	0.0163678	null_distr_tsFC matrix
1926	1926	-0.00498203	0.0102678	-0.0121196	null_distr_tsFC matrix
1927	1927	-0.0154392	-0.000386901	0.00979456	null_distr_tsFC matrix
1928	1928	-0.00365022	0.0119935	0.0114767	null_distr_tsFC matrix
1929	1929	-0.0103614	-0.00180422	-0.0192312	null_distr_tsFC matrix
1930	1930	-0.00206653	-0.00183137	0.00114465	null_distr_tsFC matrix
1931	1931	0.00465027	-0.00854308	0.00941955	null_distr_tsFC matrix
1932	1932	-0.00931358	0.00460475	0.00963941	null_distr_tsFC matrix
1933	1933	-0.00116199	-0.00250061	0.0109381	null_distr_tsFC matrix
1934	1934	-0.0132311	-0.00308665	0.00495864	null_distr_tsFC matrix
1935	1935	0.00179734	0.00298519	-0.0143785	null_distr_tsFC matrix
1936	1936	-0.0111767	-0.00162098	-0.00573043	null_distr_tsFC matrix
1937	1937	-0.00116654	-0.0126203	0.0177433	null_distr_tsFC matrix
1938	1938	-0.00277121	-0.00108504	0.0024263	null_distr_tsFC matrix
1939	1939	-0.00622029	-7.81e-05	-0.00188572	null_distr_tsFC matrix
1940	1940	0.00794861	0.00792155	0.00432118	null_distr_tsFC matrix
1941	1941	-0.00578445	-0.000563215	0.0161115	null_distr_tsFC matrix
1942	1942	0.00363806	-0.012395	-0.00893024	null_distr_tsFC matrix
1943	1943	-0.00861114	0.00161435	0.00724419	null_distr_tsFC matrix
1944	1944	-0.00944786	-0.00345187	0.00860104	null_distr_tsFC matrix
1945	1945	0.00135063	0.000890479	0.00395135	null_distr_tsFC matrix
1946	1946	0.00260087	-0.00250244	0.00516491	null_distr_tsFC matrix
1947	1947	-0.00182117	-0.00503994	0.0159821	null_distr_tsFC matrix
1948	1948	-0.00656044	-0.00858734	0.0103752	null_distr_tsFC matrix
1949	1949	0.00275708	0.0120968	-0.00238022	null_distr_tsFC matrix
1950	1950	-0.00723398	-0.00314864	0.0080299	null_distr_tsFC matrix
1951	1951	0.00707446	0.0080466	0.0158221	null_distr_tsFC matrix
1952	1952	0.010543	-0.0060012	0.00357274	null_distr_tsFC matrix
1953	1953	0.00996887	0.000518877	0.00851819	null_distr_tsFC matrix
1954	1954	0.0117306	0.00297905	0.010648	null_distr_tsFC matrix
1955	1955	-0.0208341	-0.0140496	0.0121876	null_distr_tsFC matrix
1956	1956	0.00202864	0.000873659	0.00420682	null_distr_tsFC matrix
1957	1957	-0.00160188	-0.0108116	-0.00027714	null_distr_tsFC matrix
1958	1958	0.0110753	-0.00715375	-0.00386005	null_distr_tsFC matrix
1959	1959	-0.00158323	0.000245534	0.00748588	null_distr_tsFC matrix
1960	1960	-0.00633277	-0.00305709	0.00498148	null_distr_tsFC matrix
1961	1961	0.00711662	-0.00384217	0.00823786	null_distr_tsFC matrix
1962	1962	-0.00560534	0.00725384	0.00989441	null_distr_tsFC matrix
1963	1963	0.0102413	0.00630601	0.00877986	null_distr_tsFC matrix
1964	1964	0.00428669	-0.00272577	-0.00684629	null_distr_tsFC matrix
1965	1965	-0.00360874	-0.0153701	-0.000641359	null_distr_tsFC matrix
1966	1966	-0.00685073	-6.62e-05	0.0011704	null_distr_tsFC matrix
1967	1967	0.00618766	-0.011838	-0.00498109	null_distr_tsFC matrix
1968	1968	0.00050107	-0.00699931	-0.00412336	null_distr_tsFC matrix
1969	1969	0.0129441	-0.00357956	-0.00273707	null_distr_tsFC matrix
1970	1970	-0.00506215	-0.010849	-0.0063529	null_distr_tsFC matrix
1971	1971	-0.00870307	-0.00458055	0.00861134	null_distr_tsFC matrix
1972	1972	-0.0118254	-0.00871952	0.00521648	null_distr_tsFC matrix
1973	1973	0.00268541	0.00500874	0.00556891	null_distr_tsFC matrix
1974	1974	0.005004	0.00732167	-0.00176067	null_distr_tsFC matrix
1975	1975	0.00974635	0.00114711	-0.014563	null_distr_tsFC matrix
1976	1976	0.00106409	0.00816128	0.00600895	null_distr_tsFC matrix
1977	1977	0.0037103	0.00401036	-0.0115447	null_distr_tsFC matrix
1978	1978	0.00877653	-0.00855131	-0.00207048	null_distr_tsFC matrix
1979	1979	0.0101569	0.00319999	0.00201054	null_distr_tsFC matrix
1980	1980	0.0029482	0.0051543	0.000686617	null_distr_tsFC matrix
1981	1981	0.00541886	0.0141391	0.0114348	null_distr_tsFC matrix
1982	1982	-0.00787221	0.0123297	-0.0106254	null_distr_tsFC matrix
1983	1983	-0.00582781	0.0117287	-0.00268479	null_distr_tsFC matrix
1984	1984	-0.00459616	-0.0239938	-0.00875793	null_distr_tsFC matrix
1985	1985	-0.00792406	-0.00539845	0.00934973	null_distr_tsFC matrix
1986	1986	0.0057358	-0.0145596	-0.00453827	null_distr_tsFC matrix
1987	1987	0.0141014	0.0107946	0.000174351	null_distr_tsFC matrix
1988	1988	0.00516424	-0.00176162	-0.0064486	null_distr_tsFC matrix
1989	1989	0.0011403	0.000661538	0.000161307	null_distr_tsFC matrix
1990	1990	-0.00863631	-0.000955471	-0.00935408	null_distr_tsFC matrix
1991	1991	-0.00365472	0.00275306	0.000916395	null_distr_tsFC matrix
1992	1992	0.00517912	0.0129115	-0.0019642	null_distr_tsFC matrix
1993	1993	0.0133597	0.0031767	-0.00934832	null_distr_tsFC matrix
1994	1994	-0.0118903	-0.00262729	0.006606	null_distr_tsFC matrix
1995	1995	-0.000290672	-0.0102279	-0.00140669	null_distr_tsFC matrix
1996	1996	0.0155848	0.0135163	-0.00563624	null_distr_tsFC matrix
1997	1997	0.00731429	-0.00435809	-0.0041392	null_distr_tsFC matrix
1998	1998	0.0011453	0.00841574	-0.00330784	null_distr_tsFC matrix
[truncated: 8,001 more rows]

## Sheet: Fig 5D
	subjects	reduction	percentile	conditions
0	10001	42.11167226591327	1	EDS
1	10001	42.046	2	EDS
2	10001	42.21225527471541	3	EDS
3	10001	42.42828286048229	4	EDS
4	10001	42.4141	5	EDS
5	10001	42.40265681236359	6	EDS
6	10001	42.35941405545414	7	EDS
7	10001	42.683642678405405	8	EDS
8	10001	42.36541659123824	9	EDS
9	10001	42.50505908860757	10	EDS
10	10001	42.575920579984825	11	EDS
11	10001	42.68834061603023	12	EDS
12	10001	42.5646	13	EDS
13	10001	42.42840410255645	14	EDS
14	10001	41.9366	15	EDS
15	10001	42.03594478014009	16	EDS
16	10001	41.40148134708102	17	EDS
17	10001	41.68500553301004	18	EDS
18	10001	41.145219839139465	19	EDS
19	10001	41.82807498417443	20	EDS
20	10001	42.13040061701271	21	EDS
21	10001	42.40685204636538	22	EDS
22	10001	42.33784213232099	23	EDS
23	10001	41.48114791204773	24	EDS
24	10001	41.77266792581646	25	EDS
25	10001	42.70075647995489	26	EDS
26	10001	42.8169	27	EDS
27	10001	42.445649530310334	28	EDS
28	10001	43.62908379146992	29	EDS
29	10001	43.64902391141749	30	EDS
30	10001	43.0597	31	EDS
31	10001	43.05734551174901	32	EDS
32	10001	43.32385361275741	33	EDS
33	10001	43.24750671464974	34	EDS
34	10001	43.63573828205777	35	EDS
35	10001	44.0524	36	EDS
36	10001	43.799000390823046	37	EDS
37	10001	43.349821536933646	38	EDS
38	10001	44.07392629984584	39	EDS
39	10001	44.05496623325981	40	EDS
40	10001	43.63794298354554	41	EDS
41	10001	43.57372978376412	42	EDS
42	10001	44.47147695961951	43	EDS
43	10001	46.34690360932811	44	EDS
44	10001	45.27019172453743	45	EDS
45	10001	43.253052032417166	46	EDS
46	10001	43.796305485515504	47	EDS
47	10001	43.94740335245909	48	EDS
48	10001	42.36258639578877	49	EDS
49	10001	42.154061129927705	50	EDS
50	10001	41.410856792693565	51	EDS
51	10001	39.02638057051759	52	EDS
52	10001	39.79061546627795	53	EDS
53	10001	40.40152904096043	54	EDS
54	10001	40.267481942300016	55	EDS
55	10001	37.57621593631595	56	EDS
56	10001	38.63043285662398	57	EDS
57	10001	38.53790757300891	58	EDS
58	10001	37.79337637549766	59	EDS
59	10001	36.94540403614523	60	EDS
60	10001	37.59448514649733	61	EDS
61	10001	36.74556935922414	62	EDS
62	10001	36.564922917077794	63	EDS
63	10001	33.893689741276155	64	EDS
64	10001	33.69087436367324	65	EDS
65	10001	33.48688241589672	66	EDS
66	10001	31.23315542425617	67	EDS
67	10001	29.99908311965228	68	EDS
68	10001	27.778465938338865	69	EDS
69	10001	25.490509299299266	70	EDS
70	10001	28.48072786354282	71	EDS
71	10001	30.961408895789948	72	EDS
72	10001	30.469085681354542	73	EDS
73	10001	25.27219830718489	74	EDS
74	10001	26.834042111532614	75	EDS
75	10001	28.591310190652408	76	EDS
76	10001	27.92146257724123	77	EDS
77	10001	25.09526099739298	78	EDS
78	10001	16.34508357156828	79	EDS
79	10001	26.16666675592669	80	EDS
80	10002	-8.13244	1	EDS
81	10002	-8.42122	2	EDS
82	10002	-8.47679	3	EDS
83	10002	-8.62604	4	EDS
84	10002	-8.83832	5	EDS
85	10002	-8.29638	6	EDS
86	10002	-8.65688	7	EDS
87	10002	-8.96641	8	EDS
88	10002	-8.96868	9	EDS
89	10002	-9.61917	10	EDS
90	10002	-8.91171	11	EDS
91	10002	-8.55314	12	EDS
92	10002	-8.95312	13	EDS
93	10002	-8.24273	14	EDS
94	10002	-7.44432	15	EDS
95	10002	-6.57152	16	EDS
96	10002	-7.0649	17	EDS
97	10002	-7.02072	18	EDS
98	10002	-6.92751	19	EDS
99	10002	-7.48577	20	EDS
100	10002	-8.07561	21	EDS
101	10002	-7.62802	22	EDS
102	10002	-7.57033	23	EDS
103	10002	-7.24792	24	EDS
104	10002	-6.29935	25	EDS
105	10002	-6.40888	26	EDS
106	10002	-5.73284	27	EDS
107	10002	-5.68	28	EDS
108	10002	-7.48792	29	EDS
109	10002	-7.35801	30	EDS
110	10002	-7.00411	31	EDS
111	10002	-7.86106	32	EDS
112	10002	-6.8794	33	EDS
113	10002	-7.53274	34	EDS
114	10002	-7.93331	35	EDS
115	10002	-8.58412	36	EDS
116	10002	-11.1799	37	EDS
117	10002	-11.3259	38	EDS
118	10002	-11.2106	39	EDS
119	10002	-9.98797	40	EDS
120	10002	-9.32035	41	EDS
121	10002	-10.1792	42	EDS
122	10002	-10.2452	43	EDS
123	10002	-9.79469	44	EDS
124	10002	-12.8008	45	EDS
125	10002	-13.2043	46	EDS
126	10002	-12.6644	47	EDS
127	10002	-13.595	48	EDS
128	10002	-12.0133	49	EDS
129	10002	-9.5293	50	EDS
130	10002	-7.91674	51	EDS
131	10002	-7.25819	52	EDS
132	10002	-8.90254	53	EDS
133	10002	-11.4418	54	EDS
134	10002	-10.8941	55	EDS
135	10002	-8.79356	56	EDS
136	10002	-5.75107	57	EDS
137	10002	-5.82264	58	EDS
138	10002	-7.82372	59	EDS
139	10002	-6.0678	60	EDS
140	10002	-6.17661	61	EDS
141	10002	-3.56517	62	EDS
142	10002	-0.722719	63	EDS
143	10002	0.8654755110829822	64	EDS
144	10002	2.1477405906558817	65	EDS
145	10002	4.911729453405248	66	EDS
146	10002	-1.8808	67	EDS
147	10002	-0.955304	68	EDS
148	10002	2.674283259907598	69	EDS
149	10002	-3.02513	70	EDS
150	10002	-6.3402	71	EDS
151	10002	-9.2604	72	EDS
152	10002	-7.40433	73	EDS
153	10002	-5.53787	74	EDS
154	10002	-14.3009	75	EDS
155	10002	-16.5744	76	EDS
156	10002	-14.3966	77	EDS
157	10002	-10.9578	78	EDS
158	10002	-16.1333	79	EDS
159	10002	-13.6922	80	EDS
160	10003	26.770581875099023	1	EDS
161	10003	26.71409175270555	2	EDS
162	10003	26.1937	3	EDS
163	10003	25.88158331990022	4	EDS
164	10003	25.896093705864832	5	EDS
165	10003	26.2098	6	EDS
166	10003	26.17420726234625	7	EDS
167	10003	26.177128534948874	8	EDS
168	10003	27.50095827505348	9	EDS
169	10003	28.11388835384048	10	EDS
170	10003	27.624575130433797	11	EDS
171	10003	27.70867671345431	12	EDS
172	10003	27.641511853460564	13	EDS
173	10003	26.55582010161043	14	EDS
174	10003	26.660956206128056	15	EDS
175	10003	26.178369177596284	16	EDS
176	10003	24.78242803024692	17	EDS
177	10003	24.95852506742589	18	EDS
178	10003	26.80001657597724	19	EDS
179	10003	26.41531713972237	20	EDS
180	10003	26.35587461167165	21	EDS
181	10003	26.50446843694388	22	EDS
182	10003	26.1032	23	EDS
183	10003	25.85561010531269	24	EDS
184	10003	25.48133000206424	25	EDS
185	10003	24.53790951974428	26	EDS
186	10003	25.16993157155288	27	EDS
187	10003	25.84347862930899	28	EDS
188	10003	25.96431474586985	29	EDS
189	10003	24.35988125613642	30	EDS
190	10003	24.420486843633988	31	EDS
191	10003	25.178443748293056	32	EDS
192	10003	26.300657778853356	33	EDS
193	10003	26.95416411183564	34	EDS
194	10003	27.021	35	EDS
195	10003	25.85543341017776	36	EDS
196	10003	29.662963019684646	37	EDS
197	10003	30.850080253295005	38	EDS
198	10003	26.80421982086664	39	EDS
199	10003	28.819290045229906	40	EDS
200	10003	28.640004907691136	41	EDS
201	10003	28.49047440434429	42	EDS
202	10003	28.011402143885977	43	EDS
203	10003	30.205156644070268	44	EDS
204	10003	31.180674466631192	45	EDS
205	10003	32.96290003875701	46	EDS
206	10003	30.64475475953474	47	EDS
207	10003	30.197331966444217	48	EDS
208	10003	28.270018621093897	49	EDS
209	10003	30.337633293259064	50	EDS
210	10003	30.666448368699456	51	EDS
211	10003	27.73462876322819	52	EDS
212	10003	24.417307156034205	53	EDS
213	10003	29.23531436393093	54	EDS
214	10003	28.97920765385658	55	EDS
215	10003	30.580715078793094	56	EDS
216	10003	28.14755450252116	57	EDS
217	10003	27.87711266599425	58	EDS
218	10003	31.890727197154177	59	EDS
219	10003	28.68564559045028	60	EDS
220	10003	27.913587070103286	61	EDS
221	10003	28.135223134256755	62	EDS
222	10003	28.14959264258331	63	EDS
223	10003	26.084554894451127	64	EDS
224	10003	25.172148058218223	65	EDS
225	10003	22.89581596414037	66	EDS
226	10003	25.398598865397616	67	EDS
227	10003	26.19998143687699	68	EDS
228	10003	25.9258	69	EDS
229	10003	27.07376038412697	70	EDS
230	10003	24.371041096125477	71	EDS
231	10003	26.375859633717297	72	EDS
232	10003	29.08953418951764	73	EDS
233	10003	21.618006051699563	74	EDS
234	10003	20.66426722057314	75	EDS
235	10003	24.87675970658402	76	EDS
236	10003	23.825397972264568	77	EDS
237	10003	18.065837286513283	78	EDS
238	10003	10.46661181176196	79	EDS
239	10003	-17.0057	80	EDS
240	10004	36.829	1	EDS
241	10004	37.40596295867403	2	EDS
242	10004	38.13900883773925	3	EDS
243	10004	37.59603221768892	4	EDS
244	10004	38.01201824710561	5	EDS
245	10004	37.58890780203743	6	EDS
246	10004	38.04616258270116	7	EDS
247	10004	38.2218	8	EDS
248	10004	37.5467	9	EDS
249	10004	36.84707149725132	10	EDS
250	10004	38.34056596955829	11	EDS
251	10004	38.72280754469144	12	EDS
252	10004	37.45857855517913	13	EDS
253	10004	37.79613432217805	14	EDS
254	10004	38.51521824236697	15	EDS
255	10004	38.87715329212977	16	EDS
256	10004	40.21889792677749	17	EDS
257	10004	42.15919201506456	18	EDS
258	10004	43.04540039914226	19	EDS
259	10004	43.85081584387909	20	EDS
260	10004	42.46619049974271	21	EDS
261	10004	42.331022324162845	22	EDS
262	10004	41.478509870772456	23	EDS
263	10004	46.37900306350575	24	EDS
264	10004	46.37925722824332	25	EDS
265	10004	46.90110343312416	26	EDS
266	10004	44.7354	27	EDS
267	10004	43.202993358428486	28	EDS
268	10004	44.23137492465803	29	EDS
269	10004	42.26352783250753	30	EDS
270	10004	38.38373437130904	31	EDS
271	10004	35.18102749212544	32	EDS
272	10004	34.15430443850494	33	EDS
273	10004	33.043264962296284	34	EDS
274	10004	33.252518226988656	35	EDS
275	10004	32.93205938739439	36	EDS
276	10004	29.997070001830867	37	EDS
277	10004	25.771448358095327	38	EDS
278	10004	22.979309096256223	39	EDS
279	10004	26.054524983889262	40	EDS
280	10004	28.87366519889608	41	EDS
281	10004	31.00577312523169	42	EDS
282	10004	27.562677499226183	43	EDS
283	10004	23.00266003284324	44	EDS
284	10004	25.462823250313534	45	EDS
285	10004	25.17087581766529	46	EDS
286	10004	24.24401768476972	47	EDS
287	10004	26.19109633332074	48	EDS
288	10004	26.137837311498064	49	EDS
289	10004	28.02928915374732	50	EDS
290	10004	29.05969315909786	51	EDS
291	10004	32.264	52	EDS
292	10004	31.97047886293309	53	EDS
293	10004	32.86907868637289	54	EDS
294	10004	40.41506268157129	55	EDS
295	10004	40.50482221509227	56	EDS
296	10004	48.719351421090565	57	EDS
297	10004	53.67545403586892	58	EDS
298	10004	56.108349705856206	59	EDS
299	10004	55.162526494581975	60	EDS
300	10004	54.23509881461067	61	EDS
301	10004	57.33464233660543	62	EDS
302	10004	58.48754692115141	63	EDS
303	10004	60.40673532213936	64	EDS
304	10004	55.3358	65	EDS
305	10004	59.774122891458745	66	EDS
306	10004	58.912798953368274	67	EDS
307	10004	56.06200208133257	68	EDS
308	10004	52.33165193448662	69	EDS
309	10004	51.71059791308774	70	EDS
310	10004	50.517760842893054	71	EDS
311	10004	50.62593022517438	72	EDS
312	10004	55.51336344515819	73	EDS
313	10004	63.14895171457559	74	EDS
314	10004	53.86129734617444	75	EDS
315	10004	54.31499215805372	76	EDS
316	10004	45.1837	77	EDS
317	10004	54.83553882964998	78	EDS
318	10004	41.33259996964625	79	EDS
319	10004	-31.3667	80	EDS
320	10005	-6.45808	1	EDS
321	10005	-7.45948	2	EDS
322	10005	-7.57723	3	EDS
323	10005	-7.71716	4	EDS
324	10005	-7.62548	5	EDS
325	10005	-6.50686	6	EDS
326	10005	-6.36224	7	EDS
327	10005	-6.03582	8	EDS
328	10005	-6.18269	9	EDS
329	10005	-7.0099	10	EDS
330	10005	-5.35778	11	EDS
331	10005	-5.44695	12	EDS
332	10005	-5.83581	13	EDS
333	10005	-5.90421	14	EDS
334	10005	-6.4193	15	EDS
335	10005	-5.68076	16	EDS
336	10005	-5.60139	17	EDS
337	10005	-4.07862	18	EDS
338	10005	-4.61591	19	EDS
339	10005	-3.80793	20	EDS
340	10005	-2.99431	21	EDS
341	10005	-2.07728	22	EDS
342	10005	-1.5702	23	EDS
343	10005	-1.04132	24	EDS
344	10005	-0.102574	25	EDS
345	10005	-1.67858	26	EDS
346	10005	-2.20611	27	EDS
347	10005	-3.30692	28	EDS
348	10005	-3.97963	29	EDS
349	10005	-4.3475	30	EDS
350	10005	-5.60756	31	EDS
351	10005	-5.9272	32	EDS
352	10005	-5.66947	33	EDS
353	10005	-5.02357	34	EDS
354	10005	-2.15915	35	EDS
355	10005	-2.50999	36	EDS
356	10005	-2.66965	37	EDS
357	10005	-5.54362	38	EDS
358	10005	-4.0455	39	EDS
359	10005	-2.73416	40	EDS
360	10005	-5.86336	41	EDS
361	10005	-6.09241	42	EDS
362	10005	-7.68662	43	EDS
363	10005	-8.63607	44	EDS
364	10005	-8.66629	45	EDS
365	10005	-8.6451	46	EDS
366	10005	-9.75574	47	EDS
367	10005	-9.109	48	EDS
368	10005	-7.68892	49	EDS
369	10005	-6.13393	50	EDS
370	10005	-4.20317	51	EDS
371	10005	-2.98237	52	EDS
372	10005	-3.43661	53	EDS
373	10005	-3.16147	54	EDS
374	10005	-7.21401	55	EDS
375	10005	-11.365	56	EDS
376	10005	-12.031	57	EDS
377	10005	-11.0707	58	EDS
378	10005	-13.0392	59	EDS
379	10005	-15.9032	60	EDS
380	10005	-16.7367	61	EDS
381	10005	-21.1313	62	EDS
382	10005	-22.1118	63	EDS
383	10005	-19.1663	64	EDS
384	10005	-23.1191	65	EDS
385	10005	-21.5266	66	EDS
386	10005	-20.3443	67	EDS
387	10005	-19.5752	68	EDS
388	10005	-14.2657	69	EDS
389	10005	-19.3412	70	EDS
390	10005	-22.8349	71	EDS
391	10005	-27.4876	72	EDS
392	10005	-20.5373	73	EDS
393	10005	-21.8969	74	EDS
394	10005	-15.5462	75	EDS
395	10005	-16.4297	76	EDS
396	10005	-19.1892	77	EDS
397	10005	-10.4691	78	EDS
398	10005	-12.7277	79	EDS
399	10005	-20.0374	80	EDS
400	10008	62.32563012287679	1	EDS
401	10008	62.28107437217962	2	EDS
402	10008	62.69849941026807	3	EDS
403	10008	62.71650327531027	4	EDS
404	10008	62.55807415777201	5	EDS
405	10008	62.42555769775371	6	EDS
406	10008	62.37386568100594	7	EDS
407	10008	62.24220974445931	8	EDS
408	10008	62.29828357759746	9	EDS
409	10008	62.40895862143682	10	EDS
410	10008	62.58966576766396	11	EDS
411	10008	62.53263968241154	12	EDS
412	10008	62.26692239134767	13	EDS
413	10008	62.33864543309732	14	EDS
414	10008	62.41553534661974	15	EDS
415	10008	62.40645444467459	16	EDS
416	10008	62.24038483028557	17	EDS
417	10008	61.94480554771373	18	EDS
418	10008	62.0865	19	EDS
419	10008	61.760970607377445	20	EDS
420	10008	61.81726474584183	21	EDS
421	10008	62.051059614038586	22	EDS
422	10008	61.59579440465453	23	EDS
423	10008	61.60505553791115	24	EDS
424	10008	61.941329148091526	25	EDS
425	10008	62.09629857495259	26	EDS
426	10008	61.96254419857109	27	EDS
427	10008	61.61174890603316	28	EDS
428	10008	61.69626842717389	29	EDS
429	10008	62.22215100488035	30	EDS
430	10008	62.21910743038593	31	EDS
431	10008	61.75089447584219	32	EDS
432	10008	61.74372582687546	33	EDS
433	10008	61.71243365351211	34	EDS
434	10008	61.8818	35	EDS
435	10008	61.194890160388816	36	EDS
436	10008	60.82066537223607	37	EDS
437	10008	60.84170458166701	38	EDS
438	10008	59.94263908246133	39	EDS
439	10008	61.13254866030997	40	EDS
440	10008	61.36314150197295	41	EDS
441	10008	61.251963357767146	42	EDS
442	10008	61.23808177133326	43	EDS
443	10008	61.05848992108548	44	EDS
444	10008	60.03950829341488	45	EDS
445	10008	59.4141	46	EDS
446	10008	59.65455880445975	47	EDS
447	10008	60.33901257684641	48	EDS
448	10008	60.46351249444037	49	EDS
449	10008	60.63476215658287	50	EDS
450	10008	60.90767847777852	51	EDS
451	10008	62.65610191460164	52	EDS
452	10008	62.672602673747946	53	EDS
453	10008	61.69499989244691	54	EDS
454	10008	60.45923651044889	55	EDS
455	10008	61.563535250957536	56	EDS
456	10008	60.54667338443834	57	EDS
457	10008	60.71484841059702	58	EDS
458	10008	60.86581454936019	59	EDS
459	10008	60.68591802979778	60	EDS
460	10008	60.31784450681984	61	EDS
461	10008	61.634105756026926	62	EDS
462	10008	60.54579681485283	63	EDS
463	10008	60.3084	64	EDS
464	10008	60.69537541407966	65	EDS
465	10008	63.448339523554445	66	EDS
466	10008	63.27989237191869	67	EDS
467	10008	60.80189499176672	68	EDS
468	10008	56.049951029556425	69	EDS
469	10008	57.05095059929014	70	EDS
470	10008	53.722705638852815	71	EDS
471	10008	42.43796002864158	72	EDS
472	10008	47.21342880609139	73	EDS
473	10008	42.588100523048986	74	EDS
474	10008	44.56477388984939	75	EDS
475	10008	41.61885124405031	76	EDS
476	10008	44.56220697098364	77	EDS
477	10008	50.85035563320561	78	EDS
478	10008	44.17157863435373	79	EDS
479	10008	28.31408155572302	80	EDS
480	10010	-29.0183	1	EDS
481	10010	-29.4177	2	EDS
482	10010	-29.1515	3	EDS
483	10010	-29.1862	4	EDS
484	10010	-29.0311	5	EDS
485	10010	-29.0134	6	EDS
486	10010	-28.8433	7	EDS
487	10010	-28.6673	8	EDS
488	10010	-28.2261	9	EDS
489	10010	-28.8901	10	EDS
490	10010	-28.9502	11	EDS
491	10010	-27.8211	12	EDS
492	10010	-28.0015	13	EDS
493	10010	-27.4907	14	EDS
494	10010	-27.341	15	EDS
495	10010	-26.241	16	EDS
496	10010	-25.4939	17	EDS
497	10010	-26.3705	18	EDS
498	10010	-26.6459	19	EDS
499	10010	-27.1341	20	EDS
500	10010	-26.0408	21	EDS
501	10010	-25.2253	22	EDS
502	10010	-25.7139	23	EDS
503	10010	-25.8687	24	EDS
504	10010	-26.4187	25	EDS
505	10010	-25.8742	26	EDS
506	10010	-25.5477	27	EDS
507	10010	-26.2895	28	EDS
508	10010	-26.2269	29	EDS
509	10010	-24.7319	30	EDS
510	10010	-26.5132	31	EDS
511	10010	-26.7545	32	EDS
512	10010	-26.5789	33	EDS
513	10010	-25.9948	34	EDS
514	10010	-26.7048	35	EDS
515	10010	-26.9192	36	EDS
516	10010	-26.1389	37	EDS
517	10010	-25.027	38	EDS
518	10010	-23.0925	39	EDS
519	10010	-23.1428	40	EDS
520	10010	-25.4062	41	EDS
521	10010	-25.6349	42	EDS
522	10010	-26.8146	43	EDS
523	10010	-27.3625	44	EDS
524	10010	-27.7653	45	EDS
525	10010	-25.7633	46	EDS
526	10010	-28.8322	47	EDS
527	10010	-28.1185	48	EDS
528	10010	-28.3988	49	EDS
529	10010	-31.2926	50	EDS
530	10010	-32.6543	51	EDS
531	10010	-34.3899	52	EDS
532	10010	-35.2591	53	EDS
533	10010	-34.0913	54	EDS
534	10010	-30.575	55	EDS
535	10010	-31.811	56	EDS
536	10010	-32.7575	57	EDS
537	10010	-31.7966	58	EDS
538	10010	-38.5835	59	EDS
539	10010	-37.4937	60	EDS
540	10010	-38.9759	61	EDS
541	10010	-42.3746	62	EDS
542	10010	-36.9192	63	EDS
543	10010	-37.1857	64	EDS
544	10010	-39.8505	65	EDS
545	10010	-47.5797	66	EDS
546	10010	-46.0175	67	EDS
547	10010	-44.2413	68	EDS
548	10010	-47.1371	69	EDS
549	10010	-45.4208	70	EDS
550	10010	-47.6842	71	EDS
551	10010	-47.7328	72	EDS
552	10010	-38.6491	73	EDS
553	10010	-32.0057	74	EDS
554	10010	-37.9424	75	EDS
555	10010	-48.9627	76	EDS
556	10010	-45.4651	77	EDS
557	10010	-45.911	78	EDS
558	10010	-45.6584	79	EDS
559	10010	-38.7224	80	EDS
560	10012	-143.41	1	EDS
561	10012	-143.402	2	EDS
562	10012	-143.626	3	EDS
563	10012	-142.801	4	EDS
564	10012	-142.279	5	EDS
565	10012	-142.458	6	EDS
566	10012	-142.945	7	EDS
567	10012	-142.812	8	EDS
568	10012	-143.046	9	EDS
569	10012	-142.962	10	EDS
570	10012	-143.621	11	EDS
571	10012	-142.353	12	EDS
572	10012	-143.472	13	EDS
573	10012	-144.099	14	EDS
574	10012	-145.434	15	EDS
575	10012	-144.8	16	EDS
576	10012	-145.453	17	EDS
577	10012	-146.606	18	EDS
578	10012	-149.055	19	EDS
579	10012	-148.786	20	EDS
580	10012	-148.32	21	EDS
581	10012	-147.969	22	EDS
582	10012	-147.407	23	EDS
583	10012	-149.316	24	EDS
584	10012	-150.307	25	EDS
585	10012	-149.89	26	EDS
586	10012	-149.442	27	EDS
587	10012	-149.567	28	EDS
588	10012	-148.232	29	EDS
589	10012	-149.341	30	EDS
590	10012	-149.134	31	EDS
591	10012	-150.141	32	EDS
592	10012	-150.615	33	EDS
593	10012	-150.43	34	EDS
594	10012	-150.849	35	EDS
595	10012	-151.523	36	EDS
596	10012	-151.577	37	EDS
597	10012	-151.299	38	EDS
598	10012	-148.55	39	EDS
599	10012	-146.836	40	EDS
600	10012	-147.005	41	EDS
601	10012	-151.32	42	EDS
602	10012	-155.289	43	EDS
603	10012	-154.601	44	EDS
604	10012	-153.092	45	EDS
605	10012	-156.178	46	EDS
606	10012	-156.578	47	EDS
607	10012	-156.032	48	EDS
608	10012	-158.909	49	EDS
609	10012	-159.254	50	EDS
610	10012	-162.042	51	EDS
611	10012	-160.872	52	EDS
612	10012	-158.022	53	EDS
613	10012	-159.612	54	EDS
614	10012	-155.967	55	EDS
615	10012	-157.016	56	EDS
616	10012	-155.65	57	EDS
617	10012	-154.105	58	EDS
618	10012	-152.939	59	EDS
619	10012	-157.234	60	EDS
620	10012	-161.116	61	EDS
621	10012	-152.779	62	EDS
622	10012	-148.421	63	EDS
623	10012	-145.213	64	EDS
624	10012	-145.719	65	EDS
625	10012	-142.3	66	EDS
626	10012	-135.609	67	EDS
627	10012	-135.796	68	EDS
628	10012	-131.905	69	EDS
629	10012	-128.262	70	EDS
630	10012	-119.135	71	EDS
631	10012	-121.76	72	EDS
632	10012	-128.229	73	EDS
633	10012	-122.594	74	EDS
634	10012	-118.742	75	EDS
635	10012	-122.258	76	EDS
636	10012	-117.575	77	EDS
637	10012	-110.283	78	EDS
638	10012	-99.1853	79	EDS
639	10012	-93.8942	80	EDS
640	10013	-33.4116	1	EDS
641	10013	-33.414	2	EDS
642	10013	-33.5291	3	EDS
643	10013	-33.6598	4	EDS
644	10013	-33.5343	5	EDS
645	10013	-32.7123	6	EDS
646	10013	-33.1489	7	EDS
647	10013	-33.5359	8	EDS
648	10013	-33.8719	9	EDS
649	10013	-33.6317	10	EDS
650	10013	-32.8845	11	EDS
651	10013	-32.8537	12	EDS
652	10013	-32.57	13	EDS
653	10013	-32.4446	14	EDS
654	10013	-32.5072	15	EDS
655	10013	-33.0491	16	EDS
656	10013	-32.7979	17	EDS
657	10013	-33.2961	18	EDS
658	10013	-32.7362	19	EDS
659	10013	-32.4245	20	EDS
660	10013	-31.6759	21	EDS
661	10013	-30.2906	22	EDS
662	10013	-29.8491	23	EDS
663	10013	-29.6249	24	EDS
664	10013	-31.1387	25	EDS
665	10013	-32.0116	26	EDS
666	10013	-31.9803	27	EDS
667	10013	-31.6238	28	EDS
668	10013	-32.5985	29	EDS
669	10013	-32.6679	30	EDS
670	10013	-33.2049	31	EDS
671	10013	-35.3665	32	EDS
672	10013	-36.0271	33	EDS
673	10013	-36.791	34	EDS
674	10013	-34.7571	35	EDS
675	10013	-34.1372	36	EDS
676	10013	-34.7098	37	EDS
677	10013	-34.9035	38	EDS
678	10013	-35.123	39	EDS
679	10013	-34.9021	40	EDS
680	10013	-33.8275	41	EDS
681	10013	-35.2306	42	EDS
682	10013	-34.3036	43	EDS
683	10013	-34.4837	44	EDS
684	10013	-33.503	45	EDS
685	10013	-31.6701	46	EDS
686	10013	-31.017	47	EDS
687	10013	-31.2217	48	EDS
688	10013	-31.4304	49	EDS
689	10013	-30.4543	50	EDS
690	10013	-28.3933	51	EDS
691	10013	-28.4781	52	EDS
692	10013	-27.0286	53	EDS
693	10013	-26.6852	54	EDS
694	10013	-28.839	55	EDS
695	10013	-30.0022	56	EDS
696	10013	-30.4283	57	EDS
697	10013	-29.9289	58	EDS
698	10013	-28.4959	59	EDS
699	10013	-26.284	60	EDS
700	10013	-28.7623	61	EDS
701	10013	-29.0267	62	EDS
702	10013	-27.5302	63	EDS
703	10013	-24.8794	64	EDS
704	10013	-24.6985	65	EDS
705	10013	-29.8798	66	EDS
706	10013	-30.9551	67	EDS
707	10013	-32.5911	68	EDS
708	10013	-27.6819	69	EDS
709	10013	-29.4988	70	EDS
710	10013	-30.0726	71	EDS
711	10013	-27.9558	72	EDS
712	10013	-28.7643	73	EDS
713	10013	-28.2772	74	EDS
714	10013	-35.3612	75	EDS
715	10013	-34.1713	76	EDS
716	10013	-41.1811	77	EDS
717	10013	-35.9424	78	EDS
718	10013	-25.5617	79	EDS
719	10013	-59.2643	80	EDS
720	10014	27.481420513423675	1	EDS
721	10014	28.29661815289916	2	EDS
722	10014	27.582497817217792	3	EDS
723	10014	28.35628230705927	4	EDS
724	10014	27.30310001415232	5	EDS
725	10014	27.29887101561981	6	EDS
726	10014	26.52619571752477	7	EDS
727	10014	26.37174502766066	8	EDS
728	10014	26.01198383287044	9	EDS
729	10014	25.740612738614157	10	EDS
730	10014	26.253993565031227	11	EDS
731	10014	26.71276589372105	12	EDS
732	10014	26.88484475987077	13	EDS
733	10014	25.00457559668724	14	EDS
734	10014	25.588882176412653	15	EDS
735	10014	25.28635587851139	16	EDS
736	10014	26.576900892324947	17	EDS
737	10014	25.954638602060182	18	EDS
738	10014	26.41821739207455	19	EDS
739	10014	26.01676215932482	20	EDS
740	10014	28.060878042121267	21	EDS
741	10014	29.810048486035058	22	EDS
742	10014	30.237986191150732	23	EDS
743	10014	30.42252554929035	24	EDS
744	10014	31.11891313660497	25	EDS
745	10014	32.222196142062785	26	EDS
746	10014	33.292219658880704	27	EDS
747	10014	33.2076	28	EDS
748	10014	32.91374751562051	29	EDS
749	10014	31.563481784654947	30	EDS
750	10014	33.14233268398649	31	EDS
751	10014	33.424	32	EDS
752	10014	32.11191026677945	33	EDS
753	10014	33.081784820925456	34	EDS
754	10014	34.12700705143441	35	EDS
755	10014	34.55509632476835	36	EDS
756	10014	33.571860162692026	37	EDS
757	10014	33.871	38	EDS
758	10014	34.92608786321983	39	EDS
759	10014	35.887360058880624	40	EDS
760	10014	31.79074350052411	41	EDS
761	10014	28.727133198885117	42	EDS
762	10014	27.19626920817027	43	EDS
763	10014	26.702725540288316	44	EDS
764	10014	26.60137237126272	45	EDS
765	10014	24.886600246257043	46	EDS
766	10014	26.341136899047424	47	EDS
767	10014	26.556094829061983	48	EDS
768	10014	26.43985661638388	49	EDS
769	10014	25.606660960671608	50	EDS
770	10014	24.019302236510143	51	EDS
771	10014	23.332304138953106	52	EDS
772	10014	23.60861473950996	53	EDS
773	10014	24.034495265513176	54	EDS
774	10014	23.50775668684561	55	EDS
775	10014	23.48102997833951	56	EDS
776	10014	21.727	57	EDS
777	10014	22.637036667316863	58	EDS
778	10014	19.45217853838161	59	EDS
779	10014	14.280675861410758	60	EDS
780	10014	14.274567406918116	61	EDS
781	10014	16.468724705186876	62	EDS
782	10014	12.925903411423509	63	EDS
783	10014	8.154539559216404	64	EDS
784	10014	14.608167363627569	65	EDS
785	10014	16.84351555885891	66	EDS
786	10014	16.299835807921575	67	EDS
787	10014	15.11998095291511	68	EDS
788	10014	14.9737	69	EDS
789	10014	11.660047944062269	70	EDS
790	10014	8.728954619059188	71	EDS
791	10014	9.482954387513844	72	EDS
792	10014	13.036761130444557	73	EDS
793	10014	13.53927362456715	74	EDS
794	10014	8.049664754329546	75	EDS
795	10014	1.232001380880366	76	EDS
796	10014	-0.927519	77	EDS
797	10014	4.59422	78	EDS
798	10014	1.6348329842968807	79	EDS
799	10014	2.7936140326802086	80	EDS
800	10017	76.90994693009621	1	EDS
801	10017	77.01961576364319	2	EDS
802	10017	76.9216	3	EDS
803	10017	76.63959784208842	4	EDS
804	10017	76.52270392372482	5	EDS
805	10017	76.66086349401043	6	EDS
806	10017	76.30532924275866	7	EDS
807	10017	76.45950928062265	8	EDS
808	10017	76.21998779029282	9	EDS
809	10017	76.67354851425307	10	EDS
810	10017	76.17873055611109	11	EDS
811	10017	75.88545141218532	12	EDS
812	10017	75.467	13	EDS
813	10017	74.94842056853184	14	EDS
814	10017	74.10206672731952	15	EDS
815	10017	74.1763	16	EDS
816	10017	73.87015557710835	17	EDS
817	10017	73.67871663113777	18	EDS
818	10017	73.6821	19	EDS
819	10017	73.18683672123439	20	EDS
820	10017	72.69522352729054	21	EDS
821	10017	72.17283962998557	22	EDS
822	10017	73.0122	23	EDS
823	10017	73.58442609415208	24	EDS
824	10017	73.31164092532065	25	EDS
825	10017	73.70112052385569	26	EDS
826	10017	73.50294717394652	27	EDS
827	10017	72.5623	28	EDS
828	10017	72.37584467482432	29	EDS
829	10017	71.62872667353682	30	EDS
830	10017	72.2423	31	EDS
831	10017	72.60998689510936	32	EDS
832	10017	74.52860848957029	33	EDS
833	10017	76.2277	34	EDS
834	10017	77.49417180113669	35	EDS
835	10017	77.08570435484182	36	EDS
836	10017	77.99846189487431	37	EDS
837	10017	78.68176832472417	38	EDS
838	10017	77.32877361889065	39	EDS
839	10017	76.9615	40	EDS
840	10017	76.96966869139233	41	EDS
841	10017	78.38355784406012	42	EDS
842	10017	77.47772232705768	43	EDS
843	10017	78.02922500373688	44	EDS
844	10017	77.96247980188656	45	EDS
845	10017	79.00457333269527	46	EDS
846	10017	80.66043849352191	47	EDS
847	10017	80.36169306653885	48	EDS
848	10017	79.52737780208733	49	EDS
849	10017	81.49143472814387	50	EDS
850	10017	81.68794443462018	51	EDS
851	10017	82.36634082207881	52	EDS
852	10017	78.56941206922549	53	EDS
853	10017	78.37151179766832	54	EDS
854	10017	77.63519455243961	55	EDS
855	10017	77.69537529477907	56	EDS
856	10017	74.3443	57	EDS
857	10017	75.13049573526963	58	EDS
858	10017	77.98136438039897	59	EDS
859	10017	77.7963	60	EDS
860	10017	76.06091289148858	61	EDS
861	10017	72.13591324085317	62	EDS
862	10017	73.15937434839091	63	EDS
863	10017	75.07089961729137	64	EDS
864	10017	74.43658331042312	65	EDS
865	10017	73.77556126400751	66	EDS
866	10017	70.9974	67	EDS
867	10017	72.47171916093461	68	EDS
868	10017	72.53733170391067	69	EDS
869	10017	71.08923411437225	70	EDS
870	10017	70.46007974764548	71	EDS
871	10017	69.76792340245629	72	EDS
872	10017	70.31861635857705	73	EDS
873	10017	67.50623070611627	74	EDS
874	10017	67.9475	75	EDS
875	10017	67.27830080062701	76	EDS
876	10017	69.66683059095233	77	EDS
877	10017	69.7906	78	EDS
878	10017	61.27594080243298	79	EDS
879	10017	56.00646915492704	80	EDS
880	10018	87.0602	1	EDS
881	10018	86.8682	2	EDS
882	10018	87.0943	3	EDS
883	10018	87.47956654215254	4	EDS
884	10018	87.40800780479199	5	EDS
885	10018	87.3833	6	EDS
886	10018	87.13553443345116	7	EDS
887	10018	86.78186575670941	8	EDS
888	10018	86.9472	9	EDS
889	10018	86.86095968570866	10	EDS
890	10018	86.77312618980571	11	EDS
891	10018	86.76345285558546	12	EDS
892	10018	86.32671191311132	13	EDS
893	10018	86.36869575427541	14	EDS
894	10018	86.20267555076991	15	EDS
895	10018	85.82478058105838	16	EDS
896	10018	86.46343436721405	17	EDS
897	10018	86.50572321848327	18	EDS
898	10018	86.45618269715187	19	EDS
899	10018	86.77738657428094	20	EDS
900	10018	87.17059809302134	21	EDS
901	10018	87.24593096344752	22	EDS
902	10018	87.1431	23	EDS
903	10018	86.57782011958317	24	EDS
904	10018	86.27495010660121	25	EDS
905	10018	85.88270051562486	26	EDS
906	10018	85.88958114632777	27	EDS
907	10018	86.49258994675122	28	EDS
908	10018	86.07319544542624	29	EDS
909	10018	86.30779031695161	30	EDS
910	10018	86.77385846008299	31	EDS
911	10018	87.00211070172318	32	EDS
912	10018	86.77425284318834	33	EDS
913	10018	87.70445196863687	34	EDS
914	10018	88.30815208201565	35	EDS
915	10018	88.65204359114145	36	EDS
916	10018	88.94969985836394	37	EDS
917	10018	88.10803718453441	38	EDS
918	10018	88.08935672798714	39	EDS
919	10018	88.42478166859553	40	EDS
920	10018	87.43230165866905	41	EDS
921	10018	87.73882428031482	42	EDS
922	10018	87.74115370610028	43	EDS
923	10018	89.18928902022456	44	EDS
924	10018	90.16977075739652	45	EDS
925	10018	90.07821943990054	46	EDS
926	10018	91.16604024875544	47	EDS
927	10018	90.06798248345581	48	EDS
928	10018	91.5562	49	EDS
929	10018	91.7354	50	EDS
930	10018	90.7071	51	EDS
931	10018	90.47367506259612	52	EDS
932	10018	89.58206890418656	53	EDS
933	10018	89.7464	54	EDS
934	10018	89.688	55	EDS
935	10018	88.8883	56	EDS
936	10018	87.50213566427149	57	EDS
937	10018	88.81114425939558	58	EDS
938	10018	88.46663980996874	59	EDS
939	10018	87.50568675105109	60	EDS
940	10018	88.23672261072412	61	EDS
941	10018	85.71601414632369	62	EDS
942	10018	84.41996075854308	63	EDS
943	10018	84.66	64	EDS
944	10018	83.74645002542742	65	EDS
945	10018	86.23374640141493	66	EDS
946	10018	86.21803708784635	67	EDS
947	10018	86.00724807677946	68	EDS
948	10018	83.91143289675989	69	EDS
949	10018	82.57070456425346	70	EDS
950	10018	84.56311934774449	71	EDS
951	10018	84.57016527538353	72	EDS
952	10018	86.85860835781388	73	EDS
953	10018	88.83264279469142	74	EDS
954	10018	87.3479	75	EDS
955	10018	83.5369	76	EDS
956	10018	83.78475084503603	77	EDS
957	10018	71.55017209966694	78	EDS
958	10018	67.96999961658328	79	EDS
959	10018	75.97546351708911	80	EDS
960	10019	47.046954174480575	1	EDS
961	10019	47.00157601118801	2	EDS
962	10019	47.34780173956706	3	EDS
963	10019	47.45278118068671	4	EDS
964	10019	47.36974738813369	5	EDS
965	10019	47.089369656488266	6	EDS
966	10019	46.56809323517254	7	EDS
967	10019	46.29272646934026	8	EDS
968	10019	45.78707871554475	9	EDS
969	10019	45.44202800401212	10	EDS
970	10019	44.77472231650283	11	EDS
971	10019	44.47324440939456	12	EDS
972	10019	44.25520802729152	13	EDS
973	10019	44.23294384372326	14	EDS
974	10019	43.97759218692614	15	EDS
975	10019	43.50434320957741	16	EDS
976	10019	43.11969239199501	17	EDS
977	10019	43.688166768658135	18	EDS
978	10019	42.37990059237122	19	EDS
979	10019	42.59443926568844	20	EDS
980	10019	44.01633847778055	21	EDS
981	10019	42.98412661193943	22	EDS
982	10019	43.5887	23	EDS
983	10019	43.24734661827488	24	EDS
984	10019	42.90506252906438	25	EDS
985	10019	43.07305441431406	26	EDS
986	10019	43.94865704663964	27	EDS
987	10019	42.5514	28	EDS
988	10019	44.315095633034765	29	EDS
989	10019	45.53899368990118	30	EDS
990	10019	45.792176052648834	31	EDS
991	10019	46.6519	32	EDS
992	10019	45.779914761100656	33	EDS
993	10019	45.86590560186688	34	EDS
994	10019	45.214585192918655	35	EDS
995	10019	46.57124197204763	36	EDS
996	10019	45.994020506977726	37	EDS
997	10019	45.11735715059149	38	EDS
998	10019	46.43076810701951	39	EDS
999	10019	45.96848337492885	40	EDS
1000	10019	43.34363358426273	41	EDS
1001	10019	44.48514403562662	42	EDS
1002	10019	43.70307160618975	43	EDS
1003	10019	45.65104836193655	44	EDS
1004	10019	45.77993650848299	45	EDS
1005	10019	47.07736435532166	46	EDS
1006	10019	45.60234746311398	47	EDS
1007	10019	46.303797365856646	48	EDS
1008	10019	42.755977391268615	49	EDS
1009	10019	43.75125334444287	50	EDS
1010	10019	44.85129860712533	51	EDS
1011	10019	42.76968162727928	52	EDS
1012	10019	44.98666817542898	53	EDS
1013	10019	44.208097879118505	54	EDS
1014	10019	47.15215548121237	55	EDS
1015	10019	44.161165096159166	56	EDS
1016	10019	45.98035602151639	57	EDS
1017	10019	45.586509037454526	58	EDS
1018	10019	46.08332204997529	59	EDS
1019	10019	47.92083169576769	60	EDS
1020	10019	48.224354253109226	61	EDS
1021	10019	48.9269	62	EDS
1022	10019	50.02271746963246	63	EDS
1023	10019	48.51325632376814	64	EDS
1024	10019	48.08731850125456	65	EDS
1025	10019	44.20702701097882	66	EDS
1026	10019	44.49938695464152	67	EDS
1027	10019	42.97329613240552	68	EDS
1028	10019	44.9282	69	EDS
1029	10019	40.49873360798068	70	EDS
1030	10019	37.35254114217637	71	EDS
1031	10019	31.236169605127024	72	EDS
1032	10019	24.2868	73	EDS
1033	10019	24.88862717016485	74	EDS
1034	10019	22.48097791271684	75	EDS
1035	10019	19.857811667350248	76	EDS
1036	10019	12.607693729243652	77	EDS
1037	10019	2.4591817165686254	78	EDS
1038	10019	-17.0823	79	EDS
1039	10019	-4.02316	80	EDS
1040	10020	-36.8248	1	EDS
1041	10020	-38.3867	2	EDS
1042	10020	-37.7797	3	EDS
1043	10020	-37.4861	4	EDS
1044	10020	-37.8634	5	EDS
1045	10020	-37.9754	6	EDS
1046	10020	-38.7763	7	EDS
1047	10020	-38.4102	8	EDS
1048	10020	-38.5167	9	EDS
1049	10020	-38.4008	10	EDS
1050	10020	-38.0031	11	EDS
1051	10020	-36.2615	12	EDS
1052	10020	-35.8714	13	EDS
1053	10020	-35.6182	14	EDS
1054	10020	-35.8676	15	EDS
1055	10020	-35.5472	16	EDS
1056	10020	-35.7355	17	EDS
1057	10020	-36.6466	18	EDS
1058	10020	-36.4103	19	EDS
1059	10020	-36.9371	20	EDS
1060	10020	-36.2796	21	EDS
1061	10020	-35.347	22	EDS
1062	10020	-36.3443	23	EDS
1063	10020	-37.5341	24	EDS
1064	10020	-35.827	25	EDS
1065	10020	-36.2857	26	EDS
1066	10020	-35.4687	27	EDS
1067	10020	-36.311	28	EDS
1068	10020	-35.4144	29	EDS
1069	10020	-33.8957	30	EDS
1070	10020	-35.3598	31	EDS
1071	10020	-33.5116	32	EDS
1072	10020	-33.2135	33	EDS
1073	10020	-34.4227	34	EDS
1074	10020	-33.7773	35	EDS
1075	10020	-32.6265	36	EDS
1076	10020	-31.5155	37	EDS
1077	10020	-31.8552	38	EDS
1078	10020	-32.6332	39	EDS
1079	10020	-33.5659	40	EDS
1080	10020	-32.5044	41	EDS
1081	10020	-31.9674	42	EDS
1082	10020	-30.451	43	EDS
1083	10020	-33.9208	44	EDS
1084	10020	-37.5273	45	EDS
1085	10020	-36.6414	46	EDS
1086	10020	-34.9437	47	EDS
1087	10020	-35.6614	48	EDS
1088	10020	-34.7849	49	EDS
1089	10020	-38.7049	50	EDS
1090	10020	-38.2466	51	EDS
1091	10020	-37.7492	52	EDS
1092	10020	-43.6009	53	EDS
1093	10020	-42.5674	54	EDS
1094	10020	-43.2082	55	EDS
1095	10020	-40.0404	56	EDS
1096	10020	-40.8475	57	EDS
1097	10020	-35.827	58	EDS
1098	10020	-35.0694	59	EDS
1099	10020	-32.7315	60	EDS
1100	10020	-36.0223	61	EDS
1101	10020	-36.9276	62	EDS
1102	10020	-33.0269	63	EDS
1103	10020	-29.7544	64	EDS
1104	10020	-23.1848	65	EDS
1105	10020	-26.3649	66	EDS
1106	10020	-38.3823	67	EDS
1107	10020	-39.193	68	EDS
1108	10020	-46.0355	69	EDS
1109	10020	-49.3719	70	EDS
1110	10020	-49.4501	71	EDS
1111	10020	-55.3444	72	EDS
1112	10020	-51.0399	73	EDS
1113	10020	-55.0358	74	EDS
1114	10020	-54.3349	75	EDS
1115	10020	-68.6434	76	EDS
1116	10020	-78.9021	77	EDS
1117	10020	-82.6966	78	EDS
1118	10020	-45.2193	79	EDS
1119	10020	-102.578	80	EDS
1120	10022	-15.815	1	EDS
1121	10022	-15.1929	2	EDS
1122	10022	-14.8964	3	EDS
1123	10022	-14.3518	4	EDS
1124	10022	-13.8727	5	EDS
1125	10022	-13.4341	6	EDS
1126	10022	-13.0716	7	EDS
1127	10022	-12.9758	8	EDS
1128	10022	-13.223	9	EDS
1129	10022	-13.8967	10	EDS
1130	10022	-12.2702	11	EDS
1131	10022	-12.2168	12	EDS
1132	10022	-12.4985	13	EDS
1133	10022	-12.8576	14	EDS
1134	10022	-12.4221	15	EDS
1135	10022	-10.8069	16	EDS
1136	10022	-9.64997	17	EDS
1137	10022	-9.31522	18	EDS
1138	10022	-7.85677	19	EDS
1139	10022	-9.16914	20	EDS
1140	10022	-8.96085	21	EDS
1141	10022	-10.5717	22	EDS
1142	10022	-10.4955	23	EDS
1143	10022	-11.3635	24	EDS
1144	10022	-10.9777	25	EDS
1145	10022	-12.1296	26	EDS
1146	10022	-12.0946	27	EDS
1147	10022	-10.2115	28	EDS
1148	10022	-11.7294	29	EDS
1149	10022	-10.9753	30	EDS
1150	10022	-12.4743	31	EDS
1151	10022	-10.1689	32	EDS
1152	10022	-9.0643	33	EDS
1153	10022	-9.16126	34	EDS
1154	10022	-7.78287	35	EDS
1155	10022	-8.42791	36	EDS
1156	10022	-11.6095	37	EDS
1157	10022	-11.4918	38	EDS
1158	10022	-9.27541	39	EDS
1159	10022	-9.94994	40	EDS
1160	10022	-9.64906	41	EDS
1161	10022	-8.39566	42	EDS
1162	10022	-9.15672	43	EDS
1163	10022	-9.67389	44	EDS
1164	10022	-12.186	45	EDS
1165	10022	-10.929	46	EDS
1166	10022	-9.98444	47	EDS
1167	10022	-13.2062	48	EDS
1168	10022	-9.92959	49	EDS
1169	10022	-11.035	50	EDS
1170	10022	-11.0655	51	EDS
1171	10022	-12.3251	52	EDS
1172	10022	-9.05126	53	EDS
1173	10022	-8.48544	54	EDS
1174	10022	-12.9319	55	EDS
1175	10022	-10.9124	56	EDS
1176	10022	-6.41042	57	EDS
1177	10022	-6.72621	58	EDS
1178	10022	-10.4869	59	EDS
1179	10022	-8.93813	60	EDS
1180	10022	-7.23592	61	EDS
1181	10022	-10.7004	62	EDS
1182	10022	-6.25411	63	EDS
1183	10022	-7.64294	64	EDS
1184	10022	-5.75117	65	EDS
1185	10022	-7.26912	66	EDS
1186	10022	-8.81291	67	EDS
1187	10022	-6.03968	68	EDS
1188	10022	-16.0212	69	EDS
1189	10022	-12.3443	70	EDS
1190	10022	-20.0931	71	EDS
1191	10022	-21.7432	72	EDS
1192	10022	-34.1958	73	EDS
1193	10022	-33.1689	74	EDS
1194	10022	-37.6238	75	EDS
1195	10022	-45.7475	76	EDS
1196	10022	-60.1376	77	EDS
1197	10022	-80.353	78	EDS
1198	10022	-80.529	79	EDS
1199	10022	-66.1443	80	EDS
1200	10023	-33.863	1	EDS
1201	10023	-34.3185	2	EDS
1202	10023	-34.1784	3	EDS
1203	10023	-33.9695	4	EDS
1204	10023	-33.5606	5	EDS
1205	10023	-34.084	6	EDS
1206	10023	-33.8986	7	EDS
1207	10023	-34.897	8	EDS
1208	10023	-35.1523	9	EDS
1209	10023	-33.9995	10	EDS
1210	10023	-32.9884	11	EDS
1211	10023	-32.8551	12	EDS
1212	10023	-33.7312	13	EDS
1213	10023	-34.7286	14	EDS
1214	10023	-34.8126	15	EDS
1215	10023	-34.3076	16	EDS
1216	10023	-36.3065	17	EDS
1217	10023	-37.6438	18	EDS
1218	10023	-36.6499	19	EDS
1219	10023	-37.4385	20	EDS
1220	10023	-37.0919	21	EDS
1221	10023	-37.9912	22	EDS
1222	10023	-39.0707	23	EDS
1223	10023	-39.072	24	EDS
1224	10023	-38.9331	25	EDS
1225	10023	-37.4454	26	EDS
1226	10023	-37.9015	27	EDS
1227	10023	-34.9326	28	EDS
1228	10023	-36.9012	29	EDS
1229	10023	-37.1522	30	EDS
1230	10023	-37.8323	31	EDS
1231	10023	-35.8159	32	EDS
1232	10023	-35.9053	33	EDS
1233	10023	-32.6675	34	EDS
1234	10023	-31.8067	35	EDS
1235	10023	-31.4311	36	EDS
1236	10023	-29.9137	37	EDS
1237	10023	-30.8441	38	EDS
1238	10023	-31.7495	39	EDS
1239	10023	-32.2497	40	EDS
1240	10023	-32.8327	41	EDS
1241	10023	-31.1184	42	EDS
1242	10023	-30.5693	43	EDS
1243	10023	-30.8985	44	EDS
1244	10023	-31.3802	45	EDS
1245	10023	-30.5893	46	EDS
1246	10023	-31.1355	47	EDS
1247	10023	-33.0502	48	EDS
1248	10023	-26.3975	49	EDS
1249	10023	-26.5574	50	EDS
1250	10023	-31.4842	51	EDS
1251	10023	-30.8821	52	EDS
1252	10023	-29.1849	53	EDS
1253	10023	-30.8015	54	EDS
1254	10023	-29.2276	55	EDS
1255	10023	-28.5164	56	EDS
1256	10023	-29.4695	57	EDS
1257	10023	-30.7007	58	EDS
1258	10023	-28.427	59	EDS
1259	10023	-30.6211	60	EDS
1260	10023	-29.1925	61	EDS
1261	10023	-26.6377	62	EDS
1262	10023	-24.9047	63	EDS
1263	10023	-23.2173	64	EDS
1264	10023	-20.7466	65	EDS
1265	10023	-22.8779	66	EDS
1266	10023	-26.6044	67	EDS
1267	10023	-28.2275	68	EDS
1268	10023	-27.4348	69	EDS
1269	10023	-30.8438	70	EDS
1270	10023	-22.6074	71	EDS
1271	10023	-25.5487	72	EDS
1272	10023	-24.8461	73	EDS
1273	10023	-25.5595	74	EDS
1274	10023	-25.6269	75	EDS
1275	10023	-29.7927	76	EDS
1276	10023	-36.2088	77	EDS
1277	10023	-14.2293	78	EDS
1278	10023	-32.5765	79	EDS
1279	10023	-72.249	80	EDS
1280	10024	68.47693320470654	1	EDS
1281	10024	69.0972	2	EDS
1282	10024	69.0818	3	EDS
1283	10024	69.2918	4	EDS
1284	10024	69.59427835919757	5	EDS
1285	10024	69.77494072316338	6	EDS
1286	10024	69.85554310347328	7	EDS
1287	10024	70.13775006943611	8	EDS
1288	10024	70.79807816663596	9	EDS
1289	10024	71.22054036457297	10	EDS
1290	10024	71.31272927892263	11	EDS
1291	10024	71.50069479795903	12	EDS
1292	10024	71.85599505980532	13	EDS
1293	10024	71.89750315221558	14	EDS
1294	10024	71.2484	15	EDS
1295	10024	71.55396140986912	16	EDS
1296	10024	72.00194303876941	17	EDS
1297	10024	71.71923905636987	18	EDS
1298	10024	72.12040223317277	19	EDS
1299	10024	72.24300059360101	20	EDS
1300	10024	72.14539457219571	21	EDS
1301	10024	71.34367068324185	22	EDS
1302	10024	70.56457466206754	23	EDS
1303	10024	70.08934114092068	24	EDS
1304	10024	69.12671225386534	25	EDS
1305	10024	68.69724622552143	26	EDS
1306	10024	69.53890309528548	27	EDS
1307	10024	69.5088	28	EDS
1308	10024	69.76499311226306	29	EDS
1309	10024	69.28118359227439	30	EDS
1310	10024	69.9389	31	EDS
1311	10024	69.97520745482065	32	EDS
1312	10024	69.42052637382238	33	EDS
1313	10024	70.38650018762455	34	EDS
1314	10024	70.86260555973075	35	EDS
1315	10024	71.66783032515042	36	EDS
1316	10024	71.32113123706098	37	EDS
1317	10024	71.94968248150899	38	EDS
1318	10024	70.96082058236068	39	EDS
1319	10024	69.43408919991111	40	EDS
1320	10024	69.30182068210924	41	EDS
1321	10024	70.18656000013657	42	EDS
1322	10024	70.03323495069993	43	EDS
1323	10024	69.43157944440905	44	EDS
1324	10024	70.14732771220454	45	EDS
1325	10024	69.85953482288112	46	EDS
1326	10024	69.09049534535856	47	EDS
1327	10024	68.98461443368238	48	EDS
1328	10024	69.44253303115573	49	EDS
1329	10024	69.61376800614087	50	EDS
1330	10024	70.3537	51	EDS
1331	10024	66.49710342952467	52	EDS
1332	10024	65.74048793753258	53	EDS
1333	10024	66.00496994694237	54	EDS
1334	10024	66.26984148013564	55	EDS
1335	10024	64.31604861662079	56	EDS
1336	10024	65.33349253571986	57	EDS
1337	10024	63.54302341753921	58	EDS
1338	10024	63.77334835253959	59	EDS
1339	10024	64.67460316820006	60	EDS
1340	10024	65.04152232907597	61	EDS
1341	10024	65.0631	62	EDS
1342	10024	65.87288060164884	63	EDS
1343	10024	65.04589183988702	64	EDS
1344	10024	64.19456018122953	65	EDS
1345	10024	64.75359270647138	66	EDS
1346	10024	61.72111515635269	67	EDS
1347	10024	62.53060922928406	68	EDS
1348	10024	64.10995127389481	69	EDS
1349	10024	64.6743	70	EDS
1350	10024	59.93217240212253	71	EDS
1351	10024	63.437484458942016	72	EDS
1352	10024	63.3404	73	EDS
1353	10024	54.86604620753828	74	EDS
1354	10024	53.00115400976778	75	EDS
1355	10024	49.044461658237424	76	EDS
1356	10024	44.95399801512948	77	EDS
1357	10024	36.14446755108397	78	EDS
1358	10024	27.07520227672283	79	EDS
1359	10024	12.541808279543968	80	EDS
1360	10025	-24.2185	1	EDS
1361	10025	-23.4338	2	EDS
1362	10025	-24.4526	3	EDS
1363	10025	-23.5743	4	EDS
1364	10025	-22.9432	5	EDS
1365	10025	-22.8448	6	EDS
1366	10025	-23.006	7	EDS
1367	10025	-23.4266	8	EDS
1368	10025	-22.8735	9	EDS
1369	10025	-22.1101	10	EDS
1370	10025	-22.9539	11	EDS
1371	10025	-22.2628	12	EDS
1372	10025	-22.9782	13	EDS
1373	10025	-21.5539	14	EDS
1374	10025	-22.3597	15	EDS
1375	10025	-22.7831	16	EDS
1376	10025	-21.4938	17	EDS
1377	10025	-22.8344	18	EDS
1378	10025	-21.8972	19	EDS
1379	10025	-23.8075	20	EDS
1380	10025	-25.7232	21	EDS
1381	10025	-26.121	22	EDS
1382	10025	-23.9574	23	EDS
1383	10025	-25.2912	24	EDS
1384	10025	-26.3277	25	EDS
1385	10025	-23.6275	26	EDS
1386	10025	-25.871	27	EDS
1387	10025	-23.4858	28	EDS
1388	10025	-24.8943	29	EDS
1389	10025	-25.3754	30	EDS
1390	10025	-23.0934	31	EDS
1391	10025	-23.9433	32	EDS
1392	10025	-25.0681	33	EDS
1393	10025	-24.5199	34	EDS
1394	10025	-24.5028	35	EDS
1395	10025	-24.6225	36	EDS
1396	10025	-22.6126	37	EDS
1397	10025	-25.9297	38	EDS
1398	10025	-28.2821	39	EDS
1399	10025	-28.166	40	EDS
1400	10025	-23.0974	41	EDS
1401	10025	-24.1464	42	EDS
1402	10025	-21.3217	43	EDS
1403	10025	-18.4899	44	EDS
1404	10025	-14.399	45	EDS
1405	10025	-17.3957	46	EDS
1406	10025	-13.5535	47	EDS
1407	10025	-17.3107	48	EDS
1408	10025	-19.0064	49	EDS
1409	10025	-20.2323	50	EDS
1410	10025	-22.4611	51	EDS
1411	10025	-21.1682	52	EDS
1412	10025	-20.2328	53	EDS
1413	10025	-20.8387	54	EDS
1414	10025	-15.4713	55	EDS
1415	10025	-17.867	56	EDS
1416	10025	-16.614	57	EDS
1417	10025	-15.3906	58	EDS
1418	10025	-16.1614	59	EDS
1419	10025	-15.5338	60	EDS
1420	10025	-18.4863	61	EDS
1421	10025	-21.4047	62	EDS
1422	10025	-23.0806	63	EDS
1423	10025	-25.5938	64	EDS
1424	10025	-31.2103	65	EDS
1425	10025	-26.7	66	EDS
1426	10025	-28.2844	67	EDS
1427	10025	-20.8052	68	EDS
1428	10025	-16.2394	69	EDS
1429	10025	-16.6259	70	EDS
1430	10025	-7.76656	71	EDS
1431	10025	-17.9996	72	EDS
1432	10025	-5.99415	73	EDS
1433	10025	-5.64517	74	EDS
1434	10025	-20.5857	75	EDS
1435	10025	-14.571	76	EDS
1436	10025	-23.6769	77	EDS
1437	10025	8.241172471580844	78	EDS
1438	10025	4.612487872059567	79	EDS
1439	10025	-23.5587	80	EDS
1440	10027	61.14377499491869	1	EDS
1441	10027	61.01029655249456	2	EDS
1442	10027	60.91611165874926	3	EDS
1443	10027	61.28143408094704	4	EDS
1444	10027	61.430341104190425	5	EDS
1445	10027	60.8818	6	EDS
1446	10027	61.19398256528379	7	EDS
1447	10027	61.39873716617641	8	EDS
1448	10027	61.31421660287665	9	EDS
1449	10027	61.74348864036233	10	EDS
1450	10027	61.44871681638543	11	EDS
1451	10027	61.93413023074948	12	EDS
1452	10027	61.24390397581843	13	EDS
1453	10027	61.583378695704006	14	EDS
1454	10027	61.21520965952581	15	EDS
1455	10027	61.56385112467514	16	EDS
1456	10027	61.34624981205116	17	EDS
1457	10027	61.07428185313135	18	EDS
1458	10027	62.2811	19	EDS
1459	10027	62.6147	20	EDS
1460	10027	63.072817286692406	21	EDS
1461	10027	63.933608158189806	22	EDS
1462	10027	63.81184066085197	23	EDS
1463	10027	63.1058	24	EDS
1464	10027	62.08329607130102	25	EDS
1465	10027	62.17707499143056	26	EDS
1466	10027	61.64269811101999	27	EDS
1467	10027	61.046536108008894	28	EDS
1468	10027	60.75456415633968	29	EDS
1469	10027	61.18572257040141	30	EDS
1470	10027	60.81646179829009	31	EDS
1471	10027	60.66938379393009	32	EDS
1472	10027	61.6331	33	EDS
1473	10027	61.390077319048345	34	EDS
1474	10027	62.75385867999282	35	EDS
1475	10027	62.96133672950576	36	EDS
1476	10027	62.33463367932255	37	EDS
1477	10027	63.43558427930741	38	EDS
1478	10027	61.60141055388749	39	EDS
1479	10027	60.42431491657314	40	EDS
1480	10027	61.46100665089708	41	EDS
1481	10027	61.21466258856718	42	EDS
1482	10027	61.325	43	EDS
1483	10027	60.52051051246513	44	EDS
1484	10027	62.15403771881151	45	EDS
1485	10027	63.0367	46	EDS
1486	10027	62.02693831260976	47	EDS
1487	10027	63.60210810073109	48	EDS
1488	10027	65.0356	49	EDS
1489	10027	65.27153852389318	50	EDS
1490	10027	66.6099	51	EDS
1491	10027	64.94192675674675	52	EDS
1492	10027	65.097	53	EDS
1493	10027	66.65210715621326	54	EDS
1494	10027	67.30933010146603	55	EDS
1495	10027	65.07685163313852	56	EDS
1496	10027	67.49495460011494	57	EDS
1497	10027	66.15830201614773	58	EDS
1498	10027	66.60595524013264	59	EDS
1499	10027	67.7937	60	EDS
1500	10027	65.68063738196321	61	EDS
1501	10027	63.21728109611578	62	EDS
1502	10027	64.7422	63	EDS
1503	10027	65.57983458456145	64	EDS
1504	10027	61.92362249865463	65	EDS
1505	10027	62.03179635257701	66	EDS
1506	10027	60.77766699853338	67	EDS
1507	10027	62.84043714284642	68	EDS
1508	10027	59.692274229936096	69	EDS
1509	10027	60.38143931905968	70	EDS
1510	10027	58.54477613444609	71	EDS
1511	10027	61.66121138359131	72	EDS
1512	10027	63.18773391864985	73	EDS
1513	10027	60.55720024671467	74	EDS
1514	10027	58.44354896113645	75	EDS
1515	10027	58.55271496076633	76	EDS
1516	10027	56.05350807086889	77	EDS
1517	10027	51.80583807661239	78	EDS
1518	10027	47.76190774193466	79	EDS
1519	10027	20.09532740242633	80	EDS
1520	10028	30.088018546923585	1	EDS
1521	10028	30.03930926635444	2	EDS
1522	10028	30.03666253637452	3	EDS
1523	10028	29.734969253574807	4	EDS
1524	10028	29.904250051127285	5	EDS
1525	10028	29.756811970968805	6	EDS
1526	10028	29.186144378511216	7	EDS
1527	10028	29.65768036722669	8	EDS
1528	10028	29.88475010782861	9	EDS
1529	10028	29.98105602642549	10	EDS
1530	10028	28.741708155834488	11	EDS
1531	10028	28.22885367855964	12	EDS
1532	10028	28.024596667778745	13	EDS
1533	10028	28.27132497879149	14	EDS
1534	10028	28.537300590126048	15	EDS
1535	10028	28.96769651391176	16	EDS
1536	10028	28.692208885333404	17	EDS
1537	10028	28.584385692339243	18	EDS
1538	10028	29.16122243756968	19	EDS
1539	10028	29.010919526382107	20	EDS
1540	10028	29.177411075303013	21	EDS
1541	10028	30.097581016004764	22	EDS
1542	10028	30.077929395022345	23	EDS
1543	10028	29.871583108319804	24	EDS
1544	10028	30.17732934636217	25	EDS
1545	10028	30.120893571799005	26	EDS
1546	10028	30.50992561539082	27	EDS
1547	10028	31.15456706914052	28	EDS
1548	10028	31.77559631514597	29	EDS
1549	10028	32.27384874941515	30	EDS
1550	10028	34.17144150644171	31	EDS
1551	10028	32.71355601028685	32	EDS
1552	10028	33.26688957791286	33	EDS
1553	10028	33.53332832978991	34	EDS
1554	10028	33.13766160942769	35	EDS
1555	10028	33.587634119833844	36	EDS
1556	10028	31.78740012684681	37	EDS
1557	10028	32.78093292611941	38	EDS
1558	10028	32.68149134806734	39	EDS
1559	10028	32.00041190187487	40	EDS
1560	10028	31.90420428091013	41	EDS
1561	10028	30.399663364687445	42	EDS
1562	10028	30.604546833244093	43	EDS
1563	10028	31.72846262866224	44	EDS
1564	10028	31.725	45	EDS
1565	10028	32.19073687957456	46	EDS
1566	10028	30.08893608086008	47	EDS
1567	10028	28.233	48	EDS
1568	10028	27.090381598069712	49	EDS
1569	10028	27.46691325933588	50	EDS
1570	10028	30.08853599350553	51	EDS
1571	10028	31.919928835715545	52	EDS
1572	10028	31.46246507293451	53	EDS
1573	10028	30.364866575997063	54	EDS
1574	10028	28.38831322271496	55	EDS
1575	10028	29.836105902955836	56	EDS
1576	10028	33.829668128699765	57	EDS
1577	10028	36.71155559334253	58	EDS
1578	10028	34.58480352155543	59	EDS
1579	10028	34.9567	60	EDS
1580	10028	32.81678758609537	61	EDS
1581	10028	31.98136199436115	62	EDS
1582	10028	32.67786069545179	63	EDS
1583	10028	33.71246977963479	64	EDS
1584	10028	36.66122607867175	65	EDS
1585	10028	31.7487	66	EDS
1586	10028	31.779699864050283	67	EDS
1587	10028	31.653311006517328	68	EDS
1588	10028	27.0702	69	EDS
1589	10028	27.72303662685463	70	EDS
1590	10028	22.71571915676344	71	EDS
1591	10028	25.61669495466536	72	EDS
1592	10028	23.694523053154715	73	EDS
1593	10028	16.541463903378975	74	EDS
1594	10028	20.464362685438385	75	EDS
1595	10028	20.79188061880497	76	EDS
1596	10028	2.7410829181140373	77	EDS
1597	10028	-15.3476	78	EDS
1598	10028	-14.131	79	EDS
1599	10028	-2.80821	80	EDS
1600	10031	-15.9934	1	EDS
1601	10031	-16.5566	2	EDS
1602	10031	-16.7311	3	EDS
1603	10031	-17.5396	4	EDS
1604	10031	-17.1116	5	EDS
1605	10031	-16.4799	6	EDS
1606	10031	-17.4278	7	EDS
1607	10031	-17.4307	8	EDS
1608	10031	-17.2364	9	EDS
1609	10031	-16.481	10	EDS
1610	10031	-15.6252	11	EDS
1611	10031	-15.5554	12	EDS
1612	10031	-14.2563	13	EDS
1613	10031	-13.8145	14	EDS
1614	10031	-13.4868	15	EDS
1615	10031	-12.7219	16	EDS
1616	10031	-11.8693	17	EDS
1617	10031	-12.2469	18	EDS
1618	10031	-11.7869	19	EDS
1619	10031	-12.8337	20	EDS
1620	10031	-11.2856	21	EDS
1621	10031	-9.94136	22	EDS
1622	10031	-7.95969	23	EDS
1623	10031	-7.38003	24	EDS
1624	10031	-5.17028	25	EDS
1625	10031	-5.98497	26	EDS
1626	10031	-5.83726	27	EDS
1627	10031	-3.65304	28	EDS
1628	10031	-5.33	29	EDS
1629	10031	-6.53429	30	EDS
1630	10031	-8.86573	31	EDS
1631	10031	-8.2418	32	EDS
1632	10031	-9.50816	33	EDS
1633	10031	-11.3654	34	EDS
1634	10031	-12.172	35	EDS
1635	10031	-13.1963	36	EDS
1636	10031	-15.859	37	EDS
1637	10031	-17.2621	38	EDS
1638	10031	-16.7681	39	EDS
1639	10031	-15.8733	40	EDS
1640	10031	-17.7785	41	EDS
1641	10031	-18.5431	42	EDS
1642	10031	-22.9084	43	EDS
1643	10031	-22.8996	44	EDS
1644	10031	-23.7804	45	EDS
1645	10031	-24.665	46	EDS
1646	10031	-25.6372	47	EDS
1647	10031	-28.5903	48	EDS
1648	10031	-26.9819	49	EDS
1649	10031	-25.5062	50	EDS
1650	10031	-23.9498	51	EDS
1651	10031	-23.105	52	EDS
1652	10031	-24.3385	53	EDS
1653	10031	-25.1088	54	EDS
1654	10031	-26.4044	55	EDS
1655	10031	-21.0457	56	EDS
1656	10031	-19.4397	57	EDS
1657	10031	-16.2125	58	EDS
1658	10031	-18.5974	59	EDS
1659	10031	-16.964	60	EDS
1660	10031	-7.56425	61	EDS
1661	10031	-10.6938	62	EDS
1662	10031	-6.92977	63	EDS
1663	10031	-4.99657	64	EDS
1664	10031	-7.24146	65	EDS
1665	10031	-4.67836	66	EDS
1666	10031	-1.93265	67	EDS
1667	10031	-3.96623	68	EDS
1668	10031	-8.75813	69	EDS
1669	10031	-12.9552	70	EDS
1670	10031	-17.2084	71	EDS
1671	10031	-19.6571	72	EDS
1672	10031	-19.9677	73	EDS
1673	10031	-27.7729	74	EDS
1674	10031	-28.8935	75	EDS
1675	10031	-48.1205	76	EDS
1676	10031	-53.9225	77	EDS
1677	10031	-47.9312	78	EDS
1678	10031	-45.3597	79	EDS
1679	10031	-44.0053	80	EDS
1680	10032	25.76429078881292	1	EDS
1681	10032	25.8978	2	EDS
1682	10032	25.319931905153275	3	EDS
1683	10032	26.126110991554043	4	EDS
1684	10032	25.83885275372951	5	EDS
1685	10032	26.59598809230976	6	EDS
1686	10032	26.39496263993681	7	EDS
1687	10032	26.679134466777164	8	EDS
1688	10032	25.760035780918365	9	EDS
1689	10032	25.142135695851294	10	EDS
1690	10032	24.684419156547964	11	EDS
1691	10032	25.260640148542883	12	EDS
1692	10032	25.069253027916165	13	EDS
1693	10032	25.537889701540436	14	EDS
1694	10032	25.12233997191063	15	EDS
1695	10032	25.339249316710315	16	EDS
1696	10032	27.4292	17	EDS
1697	10032	25.809310011584856	18	EDS
1698	10032	25.077440635786736	19	EDS
1699	10032	25.34602090403297	20	EDS
1700	10032	25.317435282457332	21	EDS
1701	10032	25.56243124325493	22	EDS
1702	10032	26.15983649331444	23	EDS
1703	10032	25.297032816969555	24	EDS
1704	10032	27.42599192590573	25	EDS
1705	10032	28.4526	26	EDS
1706	10032	28.518859085633665	27	EDS
1707	10032	28.22726430396136	28	EDS
1708	10032	28.46257035447798	29	EDS
1709	10032	29.27894534257008	30	EDS
1710	10032	28.89986163891337	31	EDS
1711	10032	29.30664232648236	32	EDS
1712	10032	29.70211757822773	33	EDS
1713	10032	29.2007	34	EDS
1714	10032	30.32795048365413	35	EDS
1715	10032	30.35211249755328	36	EDS
1716	10032	29.60295189047083	37	EDS
1717	10032	31.16047134201173	38	EDS
1718	10032	31.712883650068925	39	EDS
1719	10032	33.87290948074438	40	EDS
1720	10032	33.537887240187615	41	EDS
1721	10032	32.37640332724256	42	EDS
1722	10032	32.89721353392129	43	EDS
1723	10032	32.79185445237094	44	EDS
1724	10032	31.065330265323844	45	EDS
1725	10032	29.578640211741103	46	EDS
1726	10032	30.742392144377888	47	EDS
1727	10032	30.845060341187324	48	EDS
1728	10032	32.215677193454354	49	EDS
1729	10032	32.91603836671057	50	EDS
1730	10032	34.7135	51	EDS
1731	10032	31.578557651309776	52	EDS
1732	10032	32.58384634203257	53	EDS
1733	10032	30.17950036039757	54	EDS
1734	10032	29.32666964999474	55	EDS
1735	10032	28.532342448188764	56	EDS
1736	10032	27.4847	57	EDS
1737	10032	24.94995499565337	58	EDS
1738	10032	27.3743	59	EDS
1739	10032	25.390846449031297	60	EDS
1740	10032	26.62575327027711	61	EDS
1741	10032	28.84525002107684	62	EDS
1742	10032	28.43391384272626	63	EDS
1743	10032	27.939274045379403	64	EDS
1744	10032	26.22532276300193	65	EDS
1745	10032	27.97831608823298	66	EDS
1746	10032	25.867539649886943	67	EDS
1747	10032	26.97790571496359	68	EDS
1748	10032	21.62140487116875	69	EDS
1749	10032	23.87068339303009	70	EDS
1750	10032	30.340144950150886	71	EDS
1751	10032	31.09566063712893	72	EDS
1752	10032	26.09092141506277	73	EDS
1753	10032	29.33363456899853	74	EDS
1754	10032	32.2478	75	EDS
1755	10032	32.15589651884097	76	EDS
1756	10032	23.932432405793254	77	EDS
1757	10032	32.056944075267246	78	EDS
1758	10032	14.695115173099929	79	EDS
1759	10032	-56.1895	80	EDS
1760	10033	13.435573622900698	1	EDS
1761	10033	12.775886331360953	2	EDS
1762	10033	12.773530566676987	3	EDS
1763	10033	12.459377626867456	4	EDS
1764	10033	12.297420137095482	5	EDS
1765	10033	10.90205699097638	6	EDS
1766	10033	10.722772924478845	7	EDS
1767	10033	10.877932150736305	8	EDS
1768	10033	11.358677613407146	9	EDS
1769	10033	12.482043847312466	10	EDS
1770	10033	12.206165797772648	11	EDS
1771	10033	12.227449595298442	12	EDS
1772	10033	12.321431518057526	13	EDS
1773	10033	11.241018866574397	14	EDS
1774	10033	9.969156833177015	15	EDS
1775	10033	10.97734343904986	16	EDS
1776	10033	10.1981	17	EDS
1777	10033	10.80795269732268	18	EDS
1778	10033	10.420373576277711	19	EDS
1779	10033	10.159789280713184	20	EDS
1780	10033	10.107528028217637	21	EDS
1781	10033	10.57894537878229	22	EDS
1782	10033	8.188823956111154	23	EDS
1783	10033	7.903329098340209	24	EDS
1784	10033	8.18117	25	EDS
1785	10033	7.831396218658082	26	EDS
1786	10033	9.793539415181762	27	EDS
1787	10033	8.198339339139096	28	EDS
1788	10033	7.799131798784989	29	EDS
1789	10033	6.429537819895143	30	EDS
1790	10033	8.230416432413426	31	EDS
1791	10033	8.196449541958994	32	EDS
1792	10033	6.239963179403899	33	EDS
1793	10033	4.46324	34	EDS
1794	10033	3.468636501783269	35	EDS
1795	10033	0.473156	36	EDS
1796	10033	4.308689981223587	37	EDS
1797	10033	1.427646992388351	38	EDS
1798	10033	1.98917	39	EDS
1799	10033	-0.564812	40	EDS
1800	10033	-0.21098	41	EDS
1801	10033	0.5812791726898074	42	EDS
1802	10033	0.8491158104053184	43	EDS
1803	10033	2.872736740001268	44	EDS
1804	10033	3.032022825428394	45	EDS
1805	10033	2.5317356191930998	46	EDS
1806	10033	0.5289237698974867	47	EDS
1807	10033	-0.959493	48	EDS
1808	10033	-4.34944	49	EDS
1809	10033	-3.82634	50	EDS
1810	10033	-8.25998	51	EDS
1811	10033	-7.96009	52	EDS
1812	10033	-6.03127	53	EDS
1813	10033	-7.37874	54	EDS
1814	10033	-8.0129	55	EDS
1815	10033	-4.26773	56	EDS
1816	10033	-2.80777	57	EDS
1817	10033	-1.32838	58	EDS
1818	10033	-2.13222	59	EDS
1819	10033	1.8771616136116671	60	EDS
1820	10033	2.400709976326727	61	EDS
1821	10033	1.05577	62	EDS
1822	10033	5.014695100198393	63	EDS
1823	10033	4.991969550738056	64	EDS
1824	10033	6.919756095412737	65	EDS
1825	10033	11.712945239392011	66	EDS
1826	10033	9.495788934036828	67	EDS
1827	10033	13.495078944587735	68	EDS
1828	10033	15.37029646926203	69	EDS
1829	10033	16.522650096889897	70	EDS
1830	10033	21.199763883154198	71	EDS
1831	10033	16.764661388350177	72	EDS
1832	10033	13.435290748163464	73	EDS
1833	10033	18.970541805404576	74	EDS
1834	10033	19.604933265142723	75	EDS
1835	10033	19.08200815166004	76	EDS
1836	10033	26.545819002407235	77	EDS
1837	10033	23.283489145238693	78	EDS
1838	10033	26.2018	79	EDS
1839	10033	39.76607059455183	80	EDS
1840	10034	31.752204109555738	1	EDS
1841	10034	31.223974969087088	2	EDS
1842	10034	30.92540582599006	3	EDS
1843	10034	30.70412819027211	4	EDS
1844	10034	32.08709570188102	5	EDS
1845	10034	32.8007	6	EDS
1846	10034	33.44344617419752	7	EDS
1847	10034	33.12311140195554	8	EDS
1848	10034	33.32902776804119	9	EDS
1849	10034	32.170876597621714	10	EDS
1850	10034	31.906978908226268	11	EDS
1851	10034	32.643669303194415	12	EDS
1852	10034	32.00685000299668	13	EDS
1853	10034	31.406970819431773	14	EDS
1854	10034	31.81872320566509	15	EDS
1855	10034	31.878788653020067	16	EDS
1856	10034	32.15568508308165	17	EDS
1857	10034	32.9731	18	EDS
1858	10034	32.38141366538936	19	EDS
1859	10034	32.75937264161777	20	EDS
1860	10034	32.65879066766018	21	EDS
1861	10034	33.444832912563086	22	EDS
1862	10034	33.95117413332905	23	EDS
1863	10034	34.60755529945261	24	EDS
1864	10034	32.3646	25	EDS
1865	10034	30.622075025077667	26	EDS
1866	10034	30.118934731347625	27	EDS
1867	10034	29.98831102956941	28	EDS
1868	10034	30.27712716593908	29	EDS
1869	10034	31.788370816794902	30	EDS
1870	10034	32.56481791522948	31	EDS
1871	10034	31.951049800006714	32	EDS
1872	10034	31.25466403751745	33	EDS
1873	10034	32.658914588054415	34	EDS
1874	10034	32.73905751195079	35	EDS
1875	10034	32.47614181016266	36	EDS
1876	10034	32.02755957092596	37	EDS
1877	10034	31.48972522545736	38	EDS
1878	10034	32.0502	39	EDS
1879	10034	32.117533832607606	40	EDS
1880	10034	31.432620997745808	41	EDS
1881	10034	31.20030619968074	42	EDS
1882	10034	29.775926357540616	43	EDS
1883	10034	32.01532544031283	44	EDS
1884	10034	32.06547247470928	45	EDS
1885	10034	31.330655873368038	46	EDS
1886	10034	31.15350033759278	47	EDS
1887	10034	34.45968658203184	48	EDS
1888	10034	33.60819975537488	49	EDS
1889	10034	33.627855565107204	50	EDS
1890	10034	34.55781503589626	51	EDS
1891	10034	35.03670940653591	52	EDS
1892	10034	39.281851211084486	53	EDS
1893	10034	40.70798424340107	54	EDS
1894	10034	41.33102879375231	55	EDS
1895	10034	41.02362965437438	56	EDS
1896	10034	43.26800999060345	57	EDS
1897	10034	44.23426650738648	58	EDS
1898	10034	42.50421609728284	59	EDS
1899	10034	38.11268718347278	60	EDS
1900	10034	41.309485060164505	61	EDS
1901	10034	41.44772520833091	62	EDS
1902	10034	42.11235525160775	63	EDS
1903	10034	38.82780656606206	64	EDS
1904	10034	39.58953477805732	65	EDS
1905	10034	39.626765901314194	66	EDS
1906	10034	39.97239968789927	67	EDS
1907	10034	32.228603374720066	68	EDS
1908	10034	33.50933451997558	69	EDS
1909	10034	31.97579398495208	70	EDS
1910	10034	28.757029554764525	71	EDS
1911	10034	25.79841497056118	72	EDS
1912	10034	22.811602117857717	73	EDS
1913	10034	19.964249262076827	74	EDS
1914	10034	19.894790415845563	75	EDS
1915	10034	11.47584909884551	76	EDS
1916	10034	8.449051476520152	77	EDS
1917	10034	2.059093420789892	78	EDS
1918	10034	-14.6959	79	EDS
1919	10034	-27.6331	80	EDS
1920	10035	53.49911405220209	1	EDS
1921	10035	53.44035240026012	2	EDS
1922	10035	53.33474193685112	3	EDS
1923	10035	53.09542216702272	4	EDS
1924	10035	53.279257430157365	5	EDS
1925	10035	53.69	6	EDS
1926	10035	53.47255073159698	7	EDS
1927	10035	53.80842359310206	8	EDS
1928	10035	53.74254137525267	9	EDS
1929	10035	53.72429281072081	10	EDS
1930	10035	54.712577931551245	11	EDS
1931	10035	55.07315640802517	12	EDS
1932	10035	56.1845	13	EDS
1933	10035	56.43688043016317	14	EDS
1934	10035	55.55011938360105	15	EDS
1935	10035	55.09658322417535	16	EDS
1936	10035	54.22076420231679	17	EDS
1937	10035	54.939129559048624	18	EDS
1938	10035	54.70922340538645	19	EDS
1939	10035	54.674505822201645	20	EDS
1940	10035	55.38277698763257	21	EDS
1941	10035	56.0939	22	EDS
1942	10035	55.985808514030246	23	EDS
1943	10035	56.841352755824246	24	EDS
1944	10035	57.32392821652322	25	EDS
1945	10035	57.00846410354728	26	EDS
1946	10035	58.18865864970053	27	EDS
1947	10035	58.27868111637845	28	EDS
1948	10035	58.73867990503591	29	EDS
1949	10035	59.19069855362715	30	EDS
1950	10035	58.82868018130832	31	EDS
1951	10035	57.63485750621229	32	EDS
1952	10035	55.27838117030291	33	EDS
1953	10035	54.4144	34	EDS
1954	10035	55.27451527458416	35	EDS
1955	10035	55.82701043680369	36	EDS
1956	10035	57.40102015943965	37	EDS
1957	10035	57.7579	38	EDS
1958	10035	56.97214013248374	39	EDS
1959	10035	56.53085579644195	40	EDS
1960	10035	56.77580952312272	41	EDS
1961	10035	55.75327265140857	42	EDS
1962	10035	57.90439645895673	43	EDS
1963	10035	57.04985926804876	44	EDS
1964	10035	56.71300990727018	45	EDS
1965	10035	57.10109156207624	46	EDS
1966	10035	57.10496005729389	47	EDS
1967	10035	55.34946496486277	48	EDS
1968	10035	55.1488	49	EDS
1969	10035	54.9297	50	EDS
1970	10035	55.09487829681267	51	EDS
1971	10035	55.65836582948255	52	EDS
1972	10035	57.50276118323296	53	EDS
1973	10035	58.29313111208131	54	EDS
1974	10035	58.59311939179581	55	EDS
1975	10035	60.727998770339845	56	EDS
1976	10035	60.01202874114108	57	EDS
1977	10035	59.41846560037965	58	EDS
1978	10035	61.583741000009454	59	EDS
1979	10035	62.14209892563643	60	EDS
1980	10035	62.355643950760445	61	EDS
1981	10035	63.59931966334946	62	EDS
1982	10035	59.84701772130211	63	EDS
1983	10035	59.73404489812326	64	EDS
1984	10035	58.07180054845369	65	EDS
1985	10035	57.46078579106271	66	EDS
1986	10035	55.39008600409833	67	EDS
1987	10035	57.36279555183798	68	EDS
1988	10035	53.29663514596565	69	EDS
1989	10035	47.4217	70	EDS
1990	10035	46.20866354965315	71	EDS
1991	10035	46.75427021664106	72	EDS
1992	10035	49.85549195829048	73	EDS
1993	10035	48.59398210360104	74	EDS
1994	10035	45.69116862135645	75	EDS
1995	10035	34.326800807593294	76	EDS
1996	10035	27.38947819747468	77	EDS
1997	10035	22.2442	78	EDS
1998	10035	7.6594685039322385	79	EDS
[truncated: 12,161 more rows]

## Sheet: Fig 5E
	reduction	thalamus_nucleus	conditions
0	-2.42065	AN	EDS
1	-0.352373	AN	EDS
2	-0.055198	AN	EDS
3	0.2212619946169407	AN	EDS
4	-0.00769383	AN	EDS
5	-1.41636	AN	EDS
6	0.091143	AN	EDS
7	-23.3933	AN	EDS
8	0.9494812268964803	AN	EDS
9	-1.53151	AN	EDS
10	-4.28405	AN	EDS
11	-1.27612	AN	EDS
12	0.1412619516859101	AN	EDS
13	0.9494812268964803	AN	EDS
14	-0.112205	AN	EDS
15	-23.3933	AN	EDS
16	-1.27612	AN	EDS
17	-23.3933	AN	EDS
18	-0.24077	AN	EDS
19	0.19162973651357015	AN	EDS
20	-0.2287	AN	EDS
21	-2.2457	AN	EDS
22	-23.3933	AN	EDS
23	-0.793903	AN	EDS
24	-23.3933	AN	EDS
25	-23.3933	AN	EDS
26	-1.48453	AN	EDS
27	-23.3933	AN	EDS
28	-0.458341	AN	EDS
29	-23.3933	AN	EDS
30	-23.3933	AN	EDS
31	-23.3933	AN	EDS
32	-23.3933	AN	EDS
33	-23.3933	AN	EDS
34	-23.3933	AN	EDS
35	0	AN	EDS
36	-23.3933	AN	EDS
37	-12.2054	AN	EDS
38	-1.41799	AN	EDS
39	-23.3933	AN	EDS
40	-1.41636	AN	EDS
41	0.6993970425769257	AN	EDS
42	-23.3933	AN	EDS
43	-23.3933	AN	EDS
44	-1.48453	AN	EDS
45	-23.3933	AN	EDS
46	-23.3933	AN	EDS
47	-23.3933	AN	EDS
48	-23.3933	AN	EDS
49	-23.3933	AN	EDS
50	-23.3933	AN	EDS
51	-23.3933	AN	EDS
52	-2.38045	AN	EDS
53	-23.3933	AN	EDS
54	0.5985804753261236	AN	EDS
55	-0.00769383	AN	EDS
56	-23.3933	AN	EDS
57	-23.3933	AN	EDS
58	-23.3933	AN	EDS
59	-1.27612	AN	EDS
60	-23.3933	AN	EDS
61	-23.3933	AN	EDS
62	0.0905857	AN	EDS
63	-23.3933	AN	EDS
64	-23.3933	AN	EDS
65	-23.3933	AN	EDS
66	0.2650483522037172	AN	EDS
67	-2.24805	AN	EDS
68	0.2212619946169407	AN	EDS
69	-2.24805	AN	EDS
70	-23.3933	AN	EDS
71	-6.2347	AN	EDS
72	-0.055198	AN	EDS
73	-2.8866	AN	EDS
74	-23.3933	AN	EDS
75	-1.11348	AN	EDS
76	-0.0495984	AN	EDS
77	0	AN	EDS
78	-1.6117	AN	EDS
79	-1.56927	AN	EDS
80	0.13258907294720754	AN	EDS
81	-23.3933	AN	EDS
82	-23.3933	AN	EDS
83	-6.2347	AN	EDS
84	-0.0495984	AN	EDS
85	-2.29752	AN	EDS
86	0.2645952258644402	AN	EDS
87	-1.77116	AN	EDS
88	-1.64002	AN	EDS
89	-23.3933	AN	EDS
90	0.0794243	AN	EDS
91	-12.2054	AN	EDS
92	0.79453	AN	EDS
93	0.5991865181011077	AN	EDS
94	-0.352373	AN	EDS
95	0.3680042688183471	AN	EDS
96	-0.00331216	AN	EDS
97	0.17243117824239154	AN	EDS
98	0.5443755128731068	AN	EDS
99	0.49527571384342844	AN	EDS
100	-1.40951	AN	EDS
101	0.1412619516859101	AN	EDS
102	-23.3933	AN	EDS
103	-2.42065	AN	EDS
104	-0.305768	AN	EDS
105	0.11567361432730144	AN	EDS
106	0.6993970425769257	AN	EDS
107	-0.055198	AN	EDS
108	-0.823965	AN	EDS
109	-23.3933	AN	EDS
110	0.2645952258644402	AN	EDS
111	0.49527571384342844	AN	EDS
112	-0.0787255	VL	EDS
113	0.5769007984241098	VL	EDS
114	-0.24077	VL	EDS
115	0.5985804753261236	VL	EDS
116	-1.56927	VL	EDS
117	-1.11348	VL	EDS
118	0.6538666825344578	VL	EDS
119	0.1481673025834699	VL	EDS
120	-0.352373	VL	EDS
121	-1.36294	VL	EDS
122	-0.458341	VL	EDS
123	-1.27612	VL	EDS
124	0.9494812268964803	VL	EDS
125	0.1412619516859101	VL	EDS
126	0.091143	VL	EDS
127	1.0054250748725564	VL	EDS
128	-23.3933	VL	EDS
129	-1.56927	VL	EDS
130	-8.41211	VL	EDS
131	-23.3933	VL	EDS
132	-1.54634	VL	EDS
133	-0.257605	VL	EDS
134	0	VL	EDS
135	-1.64002	VL	EDS
136	-23.3933	VL	EDS
137	-4.28405	VL	EDS
138	-1.11348	VL	EDS
139	-2.42065	VL	EDS
140	-0.137283	VL	EDS
141	0.17243117824239154	VL	EDS
142	0.0794243	VL	EDS
143	-1.96252	VL	EDS
144	-23.3933	VL	EDS
145	-2.23092	VL	EDS
146	0.79453	VL	EDS
147	-0.0495984	VL	EDS
148	0.1481673025834699	VL	EDS
149	-0.458341	VL	EDS
150	-1.64002	VL	EDS
151	-1.96252	VL	EDS
152	0.5443755128731068	VL	EDS
153	-0.00769383	VL	EDS
154	-1.64002	VL	EDS
155	-2.23092	VL	EDS
156	-1.57617	VL	EDS
157	0.1412619516859101	VL	EDS
158	0.18170113603260546	VL	EDS
159	-2.2457	VL	EDS
160	-23.3933	VL	EDS
161	-23.3933	VL	EDS
162	0.5235857292379357	VL	EDS
163	-1.33148	VL	EDS
164	0.13258907294720754	VL	EDS
165	-0.0495984	VL	EDS
166	0.045585630206488516	VL	EDS
167	-2.23092	VL	EDS
168	-23.3933	VL	EDS
169	-1.32997	VL	EDS
170	-0.112205	VL	EDS
171	-1.27612	VL	EDS
172	0.091143	VL	EDS
173	-0.112205	VL	EDS
174	-0.00769383	VL	EDS
175	0.5235857292379357	VL	EDS
176	-1.54634	VL	EDS
177	0.6538666825344578	VL	EDS
178	-1.96252	VL	EDS
179	-23.3933	VL	EDS
180	-1.6117	VL	EDS
181	0.2645952258644402	VL	EDS
182	-1.41799	VL	EDS
183	0.5991865181011077	VL	EDS
184	0.19162973651357015	VL	EDS
185	-8.41211	VL	EDS
186	-23.3933	VL	EDS
187	-1.12521	VL	EDS
188	-1.32997	VL	EDS
189	-8.41211	VL	EDS
190	0.1481673025834699	VL	EDS
191	0.1536955637998511	VL	EDS
192	0.5443755128731068	VL	EDS
193	0.1481673025834699	VL	EDS
194	0.18170113603260546	VL	EDS
195	0.18170113603260546	VL	EDS
196	1.1493975992080299	VL	EDS
197	-23.3933	VL	EDS
198	-23.3933	VL	EDS
199	0.0794243	VL	EDS
200	-0.257605	VL	EDS
201	1.0054250748725564	VL	EDS
202	0.11567361432730144	VL	EDS
203	0.2212619946169407	VL	EDS
204	-2.62254	VL	EDS
205	-23.3933	VL	EDS
206	0.6993970425769257	VL	EDS
207	0.5443755128731068	VL	EDS
208	-2.42065	VL	EDS
209	0.6993970425769257	VL	EDS
210	-1.77116	VL	EDS
211	-2.23092	VL	EDS
212	-1.32997	VL	EDS
213	-0.2287	VL	EDS
214	-1.77116	VL	EDS
215	-23.3933	VL	EDS
216	0.19162973651357015	VL	EDS
217	-1.96252	VL	EDS
218	-1.48453	VL	EDS
219	-2.23092	VL	EDS
220	0.8269463833289491	VL	EDS
221	-0.352373	VL	EDS
222	-23.3933	VL	EDS
223	-23.3933	VL	EDS
224	-23.3933	VL	EDS
225	-2.24805	VL	EDS
226	-1.74208	VL	EDS
227	-2.2457	VL	EDS
228	-23.3933	VL	EDS
229	-1.12521	VL	EDS
230	-23.3933	VL	EDS
231	-2.2457	VL	EDS
232	0.5235857292379357	VL	EDS
233	-23.3933	VL	EDS
234	0.79453	VL	EDS
235	-0.305768	VL	EDS
236	-23.3933	VL	EDS
237	0.79453	VL	EDS
238	0.11567361432730144	VL	EDS
239	0.9494812268964803	VL	EDS
240	-1.53151	VL	EDS
241	-2.38045	VL	EDS
242	0.79453	VL	EDS
243	-0.137283	VL	EDS
244	-23.3933	VL	EDS
245	-0.24077	VL	EDS
246	-4.28405	VL	EDS
247	-2.8866	VL	EDS
248	-1.57617	VL	EDS
249	0.11567361432730144	VL	EDS
250	0.13258907294720754	VL	EDS
251	-23.3933	VL	EDS
252	-0.352373	VL	EDS
253	-2.29752	VL	EDS
254	-1.77116	VL	EDS
255	0.5991865181011077	VL	EDS
256	0.2650483522037172	VL	EDS
257	-23.3933	VL	EDS
258	-23.3933	VL	EDS
259	-1.32997	VL	EDS
260	-4.28405	VL	EDS
261	-23.3933	VL	EDS
262	-23.3933	VL	EDS
263	-2.2457	VL	EDS
264	-2.62254	VL	EDS
265	-2.38045	VL	EDS
266	-23.3933	VL	EDS
267	-23.3933	VL	EDS
268	0.2645952258644402	VL	EDS
269	-23.3933	VL	EDS
270	-0.0787255	VL	EDS
271	0.2212619946169407	VL	EDS
272	-23.3933	VL	EDS
273	-0.00331216	VL	EDS
274	-2.29752	VL	EDS
275	-2.38045	VL	EDS
276	-0.0379087	VL	EDS
277	0.1412619516859101	VL	EDS
278	-2.62254	VL	EDS
279	-0.0787255	VL	EDS
280	-0.257605	VL	EDS
281	0.8269463833289491	VL	EDS
282	0.49527571384342844	VL	EDS
283	-0.305768	VL	EDS
284	-0.458341	VL	EDS
285	0.49527571384342844	VL	EDS
286	-0.305768	VL	EDS
287	-0.0787255	VL	EDS
288	0.5235857292379357	VL	EDS
289	-1.11348	VL	EDS
290	-23.3933	VL	EDS
291	-23.3933	VL	EDS
292	-1.74208	VL	EDS
293	0.5235857292379357	VL	EDS
294	-0.458341	VL	EDS
295	-0.00331216	VL	EDS
296	-2.38045	VL	EDS
297	-23.3933	VL	EDS
298	0.2645952258644402	VL	EDS
299	-23.3933	VL	EDS
300	-1.36294	VL	EDS
301	-23.3933	VL	EDS
302	-0.0787255	VL	EDS
303	-8.41211	VL	EDS
304	-0.823965	VL	EDS
305	0.091143	VL	EDS
306	0.17243117824239154	VL	EDS
307	0.17243117824239154	VL	EDS
308	0.00908272	VL	EDS
309	-1.57617	VL	EDS
310	0.045585630206488516	VL	EDS
311	-0.305768	VL	EDS
312	0.13258907294720754	VL	EDS
313	-0.458341	VL	EDS
314	0.19162973651357015	VL	EDS
315	0.0905857	VL	EDS
316	-2.42065	VL	EDS
317	-0.305768	VL	EDS
318	0.1412619516859101	VL	EDS
319	-0.24077	VL	EDS
320	0.5235857292379357	VL	EDS
321	-2.29752	VL	EDS
322	-23.3933	VL	EDS
323	-1.40951	VL	EDS
324	0.5235857292379357	VL	EDS
325	-1.53151	VL	EDS
326	0.0905857	VL	EDS
327	0.5023202520268291	VL	EDS
328	-0.305768	VL	EDS
329	-23.3933	VL	EDS
330	-4.28405	VL	EDS
331	1.1493975992080299	VL	EDS
332	-23.3933	VL	EDS
333	0.2650483522037172	VL	EDS
334	-1.40951	VL	EDS
335	0	VL	EDS
336	0.5991865181011077	VL	EDS
337	-1.57617	VL	EDS
338	-23.3933	VL	EDS
339	0.2212619946169407	VL	EDS
340	-23.3933	VL	EDS
341	-0.00331216	VL	EDS
342	-0.0379087	VL	EDS
343	-0.305768	VL	EDS
344	0.2650483522037172	VL	EDS
345	-0.2287	VL	EDS
346	0.6538666825344578	VL	EDS
347	-0.112205	VL	EDS
348	-0.0379087	VL	EDS
349	-1.36294	VL	EDS
350	-2.42065	VL	EDS
351	0.17243117824239154	VL	EDS
352	-1.6117	VL	EDS
353	0.5023202520268291	VL	EDS
354	0.0905857	VL	EDS
355	-23.3933	VL	EDS
356	-1.56927	VL	EDS
357	-1.56927	VL	EDS
358	0.6993970425769257	VL	EDS
359	-1.33148	VL	EDS
360	-1.32997	VL	EDS
361	0.5443755128731068	VL	EDS
362	0.3680042688183471	VL	EDS
363	0.5985804753261236	VL	EDS
364	-0.2287	VL	EDS
365	-1.54634	VL	EDS
366	-0.352373	VL	EDS
367	0.1481673025834699	VL	EDS
368	-1.74208	VL	EDS
369	-0.458341	VL	EDS
370	-2.2457	VL	EDS
371	-0.0787255	VL	EDS
372	0.0794243	VL	EDS
373	-1.41799	VL	EDS
374	-2.62254	VL	EDS
375	-1.53151	VL	EDS
376	0.5985804753261236	VL	EDS
377	-23.3933	VL	EDS
378	0.0905857	VL	EDS
379	0.045585630206488516	VL	EDS
380	0.5769007984241098	VL	EDS
381	0.2212619946169407	VL	EDS
382	0.8269463833289491	VL	EDS
383	-1.56927	VL	EDS
384	-23.3933	VL	EDS
385	-23.3933	VL	EDS
386	-1.27612	VL	EDS
387	-1.48453	VL	EDS
388	-23.3933	VL	EDS
389	-23.3933	VL	EDS
390	-12.2054	VL	EDS
391	-1.33148	VL	EDS
392	-1.40951	VL	EDS
393	-23.3933	VL	EDS
394	-23.3933	VL	EDS
395	0.13258907294720754	VL	EDS
396	-23.3933	VL	EDS
397	0.6538666825344578	VL	EDS
398	-0.00769383	VL	EDS
399	0.00908272	VL	EDS
400	0.2650483522037172	VL	EDS
401	0.5235857292379357	VL	EDS
402	0.79453	VL	EDS
403	0.1536955637998511	VL	EDS
404	0.8269463833289491	VL	EDS
405	-1.54634	VL	EDS
406	-0.2287	VL	EDS
407	0.5985804753261236	VL	EDS
408	0.12290483248497154	VL	EDS
409	-1.74208	VL	EDS
410	-0.793903	VL	EDS
411	0.5985804753261236	VL	EDS
412	0.5769007984241098	VL	EDS
413	-2.42065	VL	EDS
414	-1.77116	VL	EDS
415	0.5235857292379357	VL	EDS
416	-1.40951	VL	EDS
417	-6.2347	VL	EDS
418	-1.32997	VL	EDS
419	-1.53151	VL	EDS
420	-23.3933	VL	EDS
421	0.2645952258644402	VL	EDS
422	-1.74208	VL	EDS
423	-2.42065	VL	EDS
424	-2.8866	VL	EDS
425	-1.36294	VL	EDS
426	-23.3933	VL	EDS
427	-23.3933	VL	EDS
428	-23.3933	VL	EDS
429	-6.2347	VL	EDS
430	-23.3933	VL	EDS
431	-23.3933	VL	EDS
432	-2.24805	VL	EDS
433	1.1493975992080299	VL	EDS
434	-2.2457	VL	EDS
435	-23.3933	VL	EDS
436	-23.3933	VL	EDS
437	0.5023202520268291	VL	EDS
438	-1.54634	VL	EDS
439	0.5985804753261236	VL	EDS
440	-0.2287	VL	EDS
441	0.045585630206488516	VL	EDS
442	0.045585630206488516	VL	EDS
443	-0.2287	VL	EDS
444	0.5991865181011077	VL	EDS
445	-1.6117	VL	EDS
446	-1.96252	VL	EDS
447	-1.12521	VL	EDS
448	0.1481673025834699	VL	EDS
449	0.13258907294720754	VL	EDS
450	-1.36294	VL	EDS
451	-0.793903	VL	EDS
452	1.0054250748725564	VL	EDS
453	-1.53151	VL	EDS
454	-1.57617	VL	EDS
455	-1.53151	VL	EDS
456	-0.793903	VL	EDS
457	-1.32997	VL	EDS
458	-23.3933	VL	EDS
459	-4.28405	VL	EDS
460	-1.64002	VL	EDS
461	0.3680042688183471	VL	EDS
462	-2.23092	VL	EDS
463	-0.305768	VL	EDS
464	-2.29752	VL	EDS
465	-1.36294	VL	EDS
466	-23.3933	VL	EDS
467	-1.48453	VL	EDS
468	-1.27612	VL	EDS
469	-23.3933	VL	EDS
470	-6.2347	VL	EDS
471	-1.64002	VL	EDS
472	-1.6117	VL	EDS
473	-23.3933	VL	EDS
474	0.2212619946169407	VL	EDS
475	0.3680042688183471	VL	EDS
476	-2.29752	VL	EDS
477	-23.3933	VL	EDS
478	0.2645952258644402	VL	EDS
479	0.49527571384342844	VL	EDS
480	0.5769007984241098	VL	EDS
481	1.1493975992080299	VL	EDS
482	-2.29752	VL	EDS
483	-0.055198	VL	EDS
484	0.13258907294720754	VL	EDS
485	0.6993970425769257	VL	EDS
486	0.17243117824239154	VL	EDS
487	-2.29752	VL	EDS
488	-8.41211	VL	EDS
489	-0.793903	VL	EDS
490	-1.56927	VL	EDS
491	-0.055198	VL	EDS
492	0.13258907294720754	VL	EDS
493	0.13258907294720754	VL	EDS
494	0.12290483248497154	VL	EDS
495	-1.48453	VL	EDS
496	-1.56927	VL	EDS
497	-0.0787255	VL	EDS
498	-0.112205	VL	EDS
499	-0.24077	VL	EDS
500	0.0905857	VL	EDS
501	-2.8866	VL	EDS
502	-1.32997	VL	EDS
503	-1.56927	VL	EDS
504	0.49527571384342844	VL	EDS
505	0.12290483248497154	VL	EDS
506	0.2650483522037172	VL	EDS
507	-0.0379087	VL	EDS
508	-1.48453	VL	EDS
509	-2.29752	VL	EDS
510	0.091143	VL	EDS
511	-0.793903	VL	EDS
512	-6.2347	VL	EDS
513	-0.24077	VL	EDS
514	0.1481673025834699	VL	EDS
515	0.5443755128731068	VL	EDS
516	0.9494812268964803	VL	EDS
517	-12.2054	VL	EDS
518	-1.33148	VL	EDS
519	0.1412619516859101	VL	EDS
520	0.5985804753261236	VL	EDS
521	0.5443755128731068	VL	EDS
522	-1.53151	VL	EDS
523	-0.793903	VL	EDS
524	1.0054250748725564	VL	EDS
525	-23.3933	VL	EDS
526	-1.36294	VL	EDS
527	0.18170113603260546	VL	EDS
528	-0.0495984	VL	EDS
529	0.045585630206488516	VL	EDS
530	-1.36294	VL	EDS
531	-1.36294	VL	EDS
532	-0.24077	VL	EDS
533	-0.00769383	VL	EDS
534	0.79453	VL	EDS
535	-0.137283	VL	EDS
536	0.6993970425769257	VL	EDS
537	0.8269463833289491	VL	EDS
538	-0.823965	VL	EDS
539	-1.77116	VL	EDS
540	-0.0495984	VL	EDS
541	0.00908272	VL	EDS
542	0.6538666825344578	VL	EDS
543	0.5023202520268291	VL	EDS
544	-2.62254	VL	EDS
545	-0.823965	VL	EDS
546	-23.3933	VL	EDS
547	-23.3933	VL	EDS
548	-23.3933	VL	EDS
549	-1.41636	VL	EDS
550	0.79453	VL	EDS
551	0.045585630206488516	VL	EDS
552	-0.352373	VL	EDS
553	-1.32997	VL	EDS
554	0.091143	VL	EDS
555	0.5769007984241098	VL	EDS
556	0.6993970425769257	VL	EDS
557	-0.055198	VL	EDS
558	-23.3933	VL	EDS
559	0.19162973651357015	VL	EDS
560	0.2212619946169407	VL	EDS
561	0.091143	VL	EDS
562	0.49527571384342844	VL	EDS
563	-1.41636	VL	EDS
564	0.0794243	VL	EDS
565	-0.055198	VL	EDS
566	-1.53151	VL	EDS
567	-0.0379087	VL	EDS
568	0.5235857292379357	VL	EDS
569	-1.41799	VL	EDS
570	-1.54634	VL	EDS
571	-0.257605	VL	EDS
572	0.11567361432730144	VL	EDS
573	-0.00331216	VL	EDS
574	-2.38045	VL	EDS
575	0.9494812268964803	VL	EDS
576	-0.352373	VL	EDS
577	1.1493975992080299	VL	EDS
578	0.091143	VL	EDS
579	0.18170113603260546	VL	EDS
580	-0.137283	MD	EDS
581	-8.41211	MD	EDS
582	-23.3933	MD	EDS
583	-0.305768	MD	EDS
584	-23.3933	MD	EDS
585	-23.3933	MD	EDS
586	-0.00769383	MD	EDS
587	-23.3933	MD	EDS
588	-23.3933	MD	EDS
589	0.5991865181011077	MD	EDS
590	-1.41636	MD	EDS
591	-23.3933	MD	EDS
592	-1.74208	MD	EDS
593	0.6538666825344578	MD	EDS
594	-1.6117	MD	EDS
595	-23.3933	MD	EDS
596	0.17243117824239154	MD	EDS
597	-1.41799	MD	EDS
598	-23.3933	MD	EDS
599	-1.53151	MD	EDS
600	1.1493975992080299	MD	EDS
601	-12.2054	MD	EDS
602	0.0794243	MD	EDS
603	0.13258907294720754	MD	EDS
604	0.00908272	MD	EDS
605	0.49527571384342844	MD	EDS
606	0.79453	MD	EDS
607	0.17243117824239154	MD	EDS
608	0.1536955637998511	MD	EDS
609	0.11567361432730144	MD	EDS
610	0.19162973651357015	MD	EDS
611	-0.0495984	MD	EDS
612	-23.3933	MD	EDS
613	0.49527571384342844	MD	EDS
614	-2.8866	MD	EDS
615	-2.24805	MD	EDS
616	-1.41636	MD	EDS
617	0.12290483248497154	MD	EDS
618	-23.3933	MD	EDS
619	-12.2054	MD	EDS
620	0.11567361432730144	MD	EDS
621	0.2212619946169407	MD	EDS
622	-0.793903	MD	EDS
623	-2.38045	MD	EDS
624	-1.74208	MD	EDS
625	-2.24805	MD	EDS
626	-0.00769383	MD	EDS
627	0	MD	EDS
628	-1.32997	MD	EDS
629	-1.74208	MD	EDS
630	-0.793903	MD	EDS
631	0.5769007984241098	MD	EDS
632	-0.458341	MD	EDS
633	-1.12521	MD	EDS
634	-1.12521	MD	EDS
635	0.0905857	MD	EDS
636	0.11567361432730144	MD	EDS
637	-2.8866	MD	EDS
638	0.5235857292379357	MD	EDS
639	-23.3933	MD	EDS
640	-2.29752	MD	EDS
641	-23.3933	MD	EDS
642	-23.3933	MD	EDS
643	0.11567361432730144	MD	EDS
644	-23.3933	MD	EDS
645	-23.3933	MD	EDS
646	-23.3933	MD	EDS
647	0.2212619946169407	MD	EDS
648	-1.57617	MD	EDS
649	-2.62254	MD	EDS
650	-23.3933	MD	EDS
651	-23.3933	MD	EDS
652	0	MD	EDS
653	-1.96252	MD	EDS
654	-0.137283	MD	EDS
655	-8.41211	MD	EDS
656	-2.23092	MD	EDS
657	-0.00331216	MD	EDS
658	0.5985804753261236	MD	EDS
659	-12.2054	MD	EDS
660	-2.42065	MD	EDS
661	0.6538666825344578	MD	EDS
662	0.091143	MD	EDS
663	0.5991865181011077	MD	EDS
664	-1.41799	MD	EDS
665	-2.42065	MD	EDS
666	-2.8866	MD	EDS
667	-23.3933	MD	EDS
668	-0.0379087	MD	EDS
669	-23.3933	MD	EDS
670	-23.3933	MD	EDS
671	-1.96252	MD	EDS
672	-23.3933	MD	EDS
673	-23.3933	MD	EDS
674	-23.3933	MD	EDS
675	-1.41636	MD	EDS
676	-12.2054	MD	EDS
677	-23.3933	MD	EDS
678	-8.41211	MD	EDS
679	-23.3933	MD	EDS
680	-23.3933	MD	EDS
681	-23.3933	MD	EDS
682	0.1481673025834699	MD	EDS
683	-2.24805	MD	EDS
684	-2.42065	MD	EDS
685	-23.3933	MD	EDS
686	-0.823965	MD	EDS
687	-2.38045	MD	EDS
688	0.5991865181011077	MD	EDS
689	-23.3933	MD	EDS
690	-23.3933	MD	EDS
691	-2.29752	MD	EDS
692	0.5443755128731068	MD	EDS
693	0.1481673025834699	MD	EDS
694	-0.257605	MD	EDS
695	-0.0379087	MD	EDS
696	0.17243117824239154	MD	EDS
697	-1.54634	MD	EDS
698	-23.3933	MD	EDS
699	-23.3933	MD	EDS
700	-23.3933	MD	EDS
701	0.1412619516859101	MD	EDS
702	0.5023202520268291	MD	EDS
703	-23.3933	MD	EDS
704	-23.3933	MD	EDS
705	-23.3933	MD	EDS
706	-23.3933	MD	EDS
707	-23.3933	MD	EDS
708	0.17243117824239154	MD	EDS
709	-1.41636	MD	EDS
710	-23.3933	MD	EDS
711	-23.3933	MD	EDS
712	-2.8866	MD	EDS
713	-1.56927	MD	EDS
714	-0.2287	MD	EDS
715	-23.3933	MD	EDS
716	0.3680042688183471	MD	EDS
717	0.0905857	MD	EDS
718	-2.29752	MD	EDS
719	0.5985804753261236	MD	EDS
720	-0.2287	MD	EDS
721	-23.3933	MD	EDS
722	-1.33148	MD	EDS
723	-2.62254	MD	EDS
724	-23.3933	MD	EDS
725	0.6538666825344578	MD	EDS
726	-23.3933	MD	EDS
727	-23.3933	MD	EDS
728	0.0905857	MD	EDS
729	-1.40951	MD	EDS
730	-0.137283	MD	EDS
731	-23.3933	MD	EDS
732	-23.3933	MD	EDS
733	0.0905857	MD	EDS
734	0.3680042688183471	MD	EDS
735	0.9494812268964803	MD	EDS
736	-1.54634	MD	EDS
737	-23.3933	MD	EDS
738	-0.0495984	MD	EDS
739	1.1493975992080299	MD	EDS
740	-2.62254	MD	EDS
741	0.3680042688183471	MD	EDS
742	-1.12521	MD	EDS
743	-1.74208	MD	EDS
744	-23.3933	MD	EDS
745	-0.257605	MD	EDS
746	-2.38045	MD	EDS
747	0.12290483248497154	MD	EDS
748	0.5985804753261236	MD	EDS
749	0.13258907294720754	MD	EDS
750	-1.57617	MD	EDS
751	0.091143	MD	EDS
752	0.0794243	MD	EDS
753	0.5991865181011077	MD	EDS
754	0.045585630206488516	MD	EDS
755	-23.3933	MD	EDS
756	-1.77116	MD	EDS
757	-2.29752	MD	EDS
758	-1.48453	MD	EDS
759	-1.41636	MD	EDS
760	-2.8866	MD	EDS
761	-2.42065	MD	EDS
762	-0.0495984	MD	EDS
763	-1.64002	MD	EDS
764	-0.24077	MD	EDS
765	-2.38045	MD	EDS
766	-23.3933	MD	EDS
767	0.5769007984241098	MD	EDS
768	0.045585630206488516	MD	EDS
769	0.19162973651357015	MD	EDS
770	0.5023202520268291	MD	EDS
771	-23.3933	MD	EDS
772	-1.40951	MD	EDS
773	0.091143	MD	EDS
774	-1.32997	MD	EDS
775	-23.3933	MD	EDS
776	-1.41636	MD	EDS
777	-0.2287	MD	EDS
778	-1.40951	MD	EDS
779	-1.41799	MD	EDS
780	-2.29752	MD	EDS
781	0.5023202520268291	MD	EDS
782	0.2212619946169407	MD	EDS
783	0.19162973651357015	MD	EDS
784	-1.77116	MD	EDS
785	0.5235857292379357	MD	EDS
786	0.17243117824239154	MD	EDS
787	0.0794243	MD	EDS
788	0.0794243	MD	EDS
789	0.3680042688183471	MD	EDS
790	-0.00769383	MD	EDS
791	-0.0787255	MD	EDS
792	0.6993970425769257	MD	EDS
793	0.2650483522037172	MD	EDS
794	1.0054250748725564	MD	EDS
795	-0.352373	MD	EDS
796	0.19162973651357015	MD	EDS
797	0	MD	EDS
798	-0.0787255	MD	EDS
799	-0.137283	MD	EDS
800	-0.112205	MD	EDS
801	-0.2287	MD	EDS
802	0.19162973651357015	MD	EDS
803	-0.00769383	MD	EDS
804	-0.0379087	MD	EDS
805	0.5235857292379357	MD	EDS
806	0.1481673025834699	MD	EDS
807	0.1536955637998511	MD	EDS
808	-0.257605	MD	EDS
809	-0.0787255	MD	EDS
810	-1.77116	MD	EDS
811	0.00908272	MD	EDS
812	0.0794243	MD	EDS
813	0.12290483248497154	MD	EDS
814	-0.352373	MD	EDS
815	0	MD	EDS
816	0.79453	MD	EDS
817	-0.257605	MD	EDS
818	1.1493975992080299	MD	EDS
819	0.2645952258644402	MD	EDS
820	-0.305768	MD	EDS
821	0.5985804753261236	MD	EDS
822	-0.257605	MD	EDS
823	0.1536955637998511	MD	EDS
824	-1.33148	MD	EDS
825	-1.64002	MD	EDS
826	-0.137283	MD	EDS
827	0.091143	MD	EDS
828	-0.00331216	MD	EDS
829	0.6993970425769257	MD	EDS
830	-2.62254	MD	EDS
831	-0.24077	MD	EDS
832	-0.24077	MD	EDS
833	0.5443755128731068	MD	EDS
834	-1.74208	MD	EDS
835	-1.64002	MD	EDS
836	-0.137283	MD	EDS
837	0.2212619946169407	MD	EDS
838	1.0054250748725564	MD	EDS
839	-1.57617	MD	EDS
840	0.1481673025834699	MD	EDS
841	0.5443755128731068	MD	EDS
842	-1.56927	MD	EDS
843	0.18170113603260546	MD	EDS
844	0.045585630206488516	MD	EDS
845	0.5769007984241098	MD	EDS
846	-0.112205	MD	EDS
847	0.79453	MD	EDS
848	0.13258907294720754	MD	EDS
849	-1.41799	MD	EDS
850	0.12290483248497154	MD	EDS
851	-1.33148	MD	EDS
852	-1.53151	MD	EDS
853	0.045585630206488516	LP	EDS
854	-0.112205	LP	EDS
855	0.5443755128731068	LP	EDS
856	-0.0495984	LP	EDS
857	0.1536955637998511	LP	EDS
858	-0.0495984	LP	EDS
859	0.00908272	LP	EDS
860	-0.00769383	LP	EDS
861	-1.12521	LP	EDS
862	-0.112205	LP	EDS
863	-1.40951	LP	EDS
864	0.5991865181011077	LP	EDS
865	0.045585630206488516	LP	EDS
866	-0.112205	LP	EDS
867	-1.64002	LP	EDS
868	-1.64002	LP	EDS
869	0.00908272	LP	EDS
870	-23.3933	LP	EDS
871	-4.28405	LP	EDS
872	-4.28405	LP	EDS
873	-23.3933	LP	EDS
874	0.0794243	LP	EDS
875	-2.24805	LP	EDS
876	-0.793903	LP	EDS
877	-2.38045	LP	EDS
878	0.6993970425769257	LP	EDS
879	-1.12521	LP	EDS
880	-23.3933	LP	EDS
881	-1.12521	LP	EDS
882	-23.3933	LP	EDS
883	-1.40951	LP	EDS
884	-23.3933	LP	EDS
885	-23.3933	LP	EDS
886	-23.3933	LP	EDS
887	-1.32997	LP	EDS
888	-0.24077	LP	EDS
889	-1.41799	LP	EDS
890	-1.64002	LP	EDS
891	0.1412619516859101	LP	EDS
892	-0.305768	LP	EDS
893	-0.823965	LP	EDS
894	1.1493975992080299	LP	EDS
895	-1.12521	LP	EDS
896	-1.36294	LP	EDS
897	-23.3933	LP	EDS
898	-1.48453	LP	EDS
899	-8.41211	LP	EDS
900	0.9494812268964803	LP	EDS
901	-1.36294	LP	EDS
902	0.045585630206488516	LP	EDS
903	0.091143	LP	EDS
904	-2.38045	LP	EDS
905	-2.62254	LP	EDS
906	0.17243117824239154	LP	EDS
907	-1.27612	LP	EDS
908	-0.458341	LP	EDS
909	-1.12521	LP	EDS
910	0.9494812268964803	LP	EDS
911	0.6538666825344578	LP	EDS
912	0.5769007984241098	LP	EDS
913	-1.56927	LP	EDS
914	0.091143	LP	EDS
915	-0.458341	LP	EDS
916	0.18170113603260546	LP	EDS
917	0.1412619516859101	LP	EDS
918	-0.257605	LP	EDS
919	-8.41211	LP	EDS
920	-0.823965	LP	EDS
921	-23.3933	LP	EDS
922	0.18170113603260546	LP	EDS
923	-0.00331216	LP	EDS
924	-1.53151	LP	EDS
925	-2.24805	LP	EDS
926	0.00908272	LP	EDS
927	0.12290483248497154	LP	EDS
928	0.11567361432730144	LP	EDS
929	0.2650483522037172	LP	EDS
930	-1.77116	LP	EDS
931	1.1493975992080299	LP	EDS
932	-0.352373	LP	EDS
933	-23.3933	LP	EDS
934	0.2212619946169407	LP	EDS
935	0.091143	LP	EDS
936	-12.2054	LP	EDS
937	-2.8866	LP	EDS
938	-1.36294	LP	EDS
939	-1.12521	LP	EDS
940	-2.23092	LP	EDS
941	-0.24077	LP	EDS
942	-1.74208	LP	EDS
943	0.8269463833289491	LP	EDS
944	-2.42065	LP	EDS
945	-1.96252	LP	EDS
946	0.5769007984241098	LP	EDS
947	-1.40951	LP	EDS
948	0.2650483522037172	LP	EDS
949	-1.57617	LP	EDS
950	-2.24805	LP	EDS
951	-23.3933	LP	EDS
952	-2.8866	LP	EDS
953	0.1412619516859101	LP	EDS
954	-2.2457	LP	EDS
955	1.0054250748725564	LP	EDS
956	-2.23092	LP	EDS
957	0.8269463833289491	LP	EDS
958	0.5443755128731068	LP	EDS
959	0.5769007984241098	LP	EDS
960	-0.305768	LP	EDS
961	0.9494812268964803	LP	EDS
962	-1.56927	LP	EDS
963	-1.33148	LP	EDS
964	-0.2287	LP	EDS
965	0.3680042688183471	LP	EDS
966	-2.2457	LP	EDS
967	-2.23092	LP	EDS
968	0.12290483248497154	LP	EDS
969	-1.74208	LP	EDS
970	-1.53151	LP	EDS
971	-1.33148	LP	EDS
972	0.1536955637998511	LP	EDS
973	0.2645952258644402	LP	EDS
974	-4.28405	LP	EDS
975	0.5769007984241098	LP	EDS
976	0.12290483248497154	LP	EDS
977	0.8269463833289491	LP	EDS
978	-0.00769383	LP	EDS
979	0.091143	LP	EDS
980	1.1493975992080299	LP	EDS
981	1.1493975992080299	LP	EDS
982	0.3680042688183471	LP	EDS
983	-1.41636	LP	EDS
984	-1.33148	LP	EDS
985	0.49527571384342844	LP	EDS
986	0.2212619946169407	LP	EDS
987	0.49527571384342844	LP	EDS
988	0.045585630206488516	LP	EDS
989	0.13258907294720754	LP	EDS
990	-1.41636	LP	EDS
991	0.2645952258644402	LP	EDS
992	0.18170113603260546	LP	EDS
993	0.18170113603260546	LP	EDS
994	-0.352373	LP	EDS
995	-1.41636	LP	EDS
996	-2.62254	LP	EDS
997	0.19162973651357015	LP	EDS
998	-1.41636	LP	EDS
999	-2.2457	LP	EDS
1000	-1.11348	LP	EDS
1001	-0.305768	LP	EDS
1002	0.5991865181011077	LP	EDS
1003	-0.00769383	LP	EDS
1004	0.1536955637998511	LP	EDS
1005	-1.36294	LP	EDS
1006	-2.8866	LP	EDS
1007	0.79453	LP	EDS
1008	-1.41799	LP	EDS
1009	0.6993970425769257	LP	EDS
1010	-0.137283	LP	EDS
1011	-0.0495984	LP	EDS
1012	-1.96252	IL	EDS
1013	-0.458341	IL	EDS
1014	-0.823965	IL	EDS
1015	0.5235857292379357	IL	EDS
1016	-1.96252	IL	EDS
1017	0.5991865181011077	IL	EDS
1018	-1.96252	IL	EDS
1019	-1.53151	IL	EDS
1020	-23.3933	IL	EDS
1021	-12.2054	IL	EDS
1022	0	IL	EDS
1023	-0.823965	IL	EDS
1024	-6.2347	IL	EDS
1025	0.79453	IL	EDS
1026	-23.3933	IL	EDS
1027	-23.3933	IL	EDS
1028	0.19162973651357015	IL	EDS
1029	-2.23092	IL	EDS
1030	-0.0379087	IL	EDS
1031	-2.38045	IL	EDS
1032	-23.3933	IL	EDS
1033	-23.3933	IL	EDS
1034	0.2212619946169407	IL	EDS
1035	0.2650483522037172	IL	EDS
1036	0.9494812268964803	IL	EDS
1037	-23.3933	IL	EDS
1038	-23.3933	IL	EDS
1039	-23.3933	IL	EDS
1040	-1.11348	IL	EDS
1041	-0.352373	IL	EDS
1042	0.6993970425769257	IL	EDS
1043	-23.3933	IL	EDS
1044	-23.3933	IL	EDS
1045	-23.3933	IL	EDS
1046	-0.112205	IL	EDS
1047	0.5991865181011077	IL	EDS
1048	-23.3933	IL	EDS
1049	-23.3933	IL	EDS
1050	-0.055198	IL	EDS
1051	-0.0787255	IL	EDS
1052	-1.48453	IL	EDS
1053	-0.00331216	IL	EDS
1054	1.1493975992080299	IL	EDS
1055	0.6538666825344578	IL	EDS
1056	-2.42065	IL	EDS
1057	-23.3933	IL	EDS
1058	-6.2347	IL	EDS
1059	-0.793903	IL	EDS
1060	0.00908272	IL	EDS
1061	-2.29752	IL	EDS
1062	1.0054250748725564	IL	EDS
1063	0.0905857	IL	EDS
1064	-23.3933	IL	EDS
1065	-6.2347	IL	EDS
1066	-0.24077	IL	EDS
1067	0.3680042688183471	IL	EDS
1068	-1.41636	IL	EDS
1069	-23.3933	IL	EDS
1070	0.13258907294720754	IL	EDS
1071	0.18170113603260546	IL	EDS
1072	-0.055198	IL	EDS
1073	-23.3933	IL	EDS
1074	0.19162973651357015	IL	EDS
1075	0.6538666825344578	IL	EDS
1076	-0.257605	IL	EDS
1077	-23.3933	IL	EDS
1078	0.6993970425769257	IL	EDS
1079	-0.352373	IL	EDS
1080	0.1536955637998511	IL	EDS
1081	-1.32997	IL	EDS
1082	-1.96252	IL	EDS
1083	-4.28405	IL	EDS
1084	-1.41636	IL	EDS
1085	-1.40951	IL	EDS
1086	-2.38045	IL	EDS
1087	0.2212619946169407	IL	EDS
1088	-1.77116	IL	EDS
1089	-23.3933	IL	EDS
1090	-0.0379087	IL	EDS
1091	0.5769007984241098	IL	EDS
1092	0.1536955637998511	IL	EDS
1093	-8.41211	IL	EDS
1094	-4.28405	IL	EDS
1095	-6.2347	IL	EDS
1096	-1.41799	IL	EDS
1097	0.6538666825344578	IL	EDS
1098	0.11567361432730144	IL	EDS
1099	-0.305768	IL	EDS
1100	0.19162973651357015	IL	EDS
1101	-12.2054	IL	EDS
1102	-1.54634	IL	EDS
1103	0.1481673025834699	IL	EDS
1104	-0.793903	IL	EDS
1105	0.6993970425769257	IL	EDS
1106	-1.53151	IL	EDS
1107	-0.055198	IL	EDS
1108	0.18170113603260546	IL	EDS
1109	-0.793903	IL	EDS
1110	-2.62254	IL	EDS
1111	0.0794243	IL	EDS
1112	0.00908272	IL	EDS
1113	0.0794243	IL	EDS
1114	0.3680042688183471	IL	EDS
1115	-1.41799	IL	EDS
1116	-0.458341	IL	EDS
1117	-0.00769383	IL	EDS
1118	-0.00769383	IL	EDS
1119	0.5023202520268291	IL	EDS
1120	0.2650483522037172	IL	EDS
1121	-1.27612	IL	EDS
1122	0.2650483522037172	IL	EDS
1123	0.00908272	IL	EDS
1124	-1.48453	IL	EDS
1125	0.5769007984241098	IL	EDS
1126	-23.3933	IL	EDS
1127	-23.3933	IL	EDS
1128	0.8269463833289491	IL	EDS
1129	-0.0379087	IL	EDS
1130	-2.24805	IL	EDS
1131	1.1493975992080299	IL	EDS
1132	-23.3933	IL	EDS
1133	-23.3933	IL	EDS
1134	0.045585630206488516	IL	EDS
1135	-23.3933	IL	EDS
1136	-23.3933	IL	EDS
1137	-0.00769383	IL	EDS
1138	-23.3933	IL	EDS
1139	0.5235857292379357	IL	EDS
1140	1.1493975992080299	IL	EDS
1141	-12.2054	IL	EDS
1142	-23.3933	IL	EDS
1143	1.0054250748725564	IL	EDS
1144	-23.3933	IL	EDS
1145	-1.48453	IL	EDS
1146	-23.3933	IL	EDS
1147	-1.27612	IL	EDS
1148	-23.3933	IL	EDS
1149	0.2645952258644402	IL	EDS
1150	0.49527571384342844	IL	EDS
1151	0.091143	IL	EDS
1152	0.1481673025834699	IL	EDS
1153	-1.74208	IL	EDS
1154	-23.3933	IL	EDS
1155	-23.3933	IL	EDS
1156	-23.3933	IL	EDS
1157	0.13258907294720754	IL	EDS
1158	-23.3933	IL	EDS
1159	-1.77116	IL	EDS
1160	0.5235857292379357	IL	EDS
1161	0.1481673025834699	IL	EDS
1162	-23.3933	IL	EDS
1163	-23.3933	IL	EDS
1164	0.1536955637998511	IL	EDS
1165	-23.3933	IL	EDS
1166	-1.27612	IL	EDS
1167	-23.3933	IL	EDS
1168	0.091143	IL	EDS
1169	-23.3933	IL	EDS
1170	-23.3933	IL	EDS
1171	-23.3933	IL	EDS
1172	0.1481673025834699	IL	EDS
1173	-23.3933	IL	EDS
1174	0.17243117824239154	IL	EDS
1175	0.12290483248497154	IL	EDS
1176	-0.305768	IL	EDS
1177	-0.2287	IL	EDS
1178	-0.458341	IL	EDS
1179	-23.3933	IL	EDS
1180	-0.24077	IL	EDS
1181	-0.823965	IL	EDS
1182	-0.793903	IL	EDS
1183	0.12290483248497154	IL	EDS
1184	-23.3933	IL	EDS
1185	0.091143	IL	EDS
1186	-23.3933	IL	EDS
1187	-1.11348	IL	EDS
1188	-23.3933	IL	EDS
1189	-6.2347	IL	EDS
1190	-0.0379087	IL	EDS
1191	-23.3933	IL	EDS
1192	-23.3933	IL	EDS
1193	0	IL	EDS
1194	-23.3933	IL	EDS
1195	-0.137283	IL	EDS
1196	-23.3933	IL	EDS
1197	-23.3933	IL	EDS
1198	-23.3933	IL	EDS
1199	-23.3933	IL	EDS
1200	-23.3933	IL	EDS
1201	-1.33148	IL	EDS
1202	-23.3933	IL	EDS
1203	-23.3933	IL	EDS
1204	-23.3933	IL	EDS
1205	0.5443755128731068	IL	EDS
1206	-23.3933	IL	EDS
1207	-23.3933	IL	EDS
1208	-23.3933	IL	EDS
1209	-1.41799	IL	EDS
1210	0	IL	EDS
1211	-2.38045	IL	EDS
1212	-23.3933	IL	EDS
1213	-6.2347	IL	EDS
1214	0.17243117824239154	IL	EDS
1215	-1.64002	IL	EDS
1216	-1.57617	IL	EDS
1217	0.2650483522037172	IL	EDS
1218	-23.3933	IL	EDS
1219	-23.3933	IL	EDS
1220	-23.3933	IL	EDS
1221	0.5985804753261236	IL	EDS
1222	-23.3933	IL	EDS
1223	-0.24077	IL	EDS
1224	-23.3933	IL	EDS
1225	0.0794243	IL	EDS
1226	-8.41211	IL	EDS
1227	-0.00769383	IL	EDS
1228	-23.3933	IL	EDS
1229	0.5985804753261236	IL	EDS
1230	-0.2287	IL	EDS
1231	1.0054250748725564	IL	EDS
1232	-1.32997	IL	EDS
1233	-0.305768	IL	EDS
1234	0.6993970425769257	IL	EDS
1235	0	IL	EDS
1236	-23.3933	IL	EDS
1237	0.2645952258644402	IL	EDS
1238	-0.055198	IL	EDS
1239	-2.29752	IL	EDS
1240	-0.0379087	IL	EDS
1241	0.1412619516859101	IL	EDS
1242	-0.137283	IL	EDS
1243	-2.23092	IL	EDS
1244	-23.3933	IL	EDS
1245	-23.3933	IL	EDS
1246	0.1481673025834699	IL	EDS
1247	-2.62254	IL	EDS
1248	0	IL	EDS
1249	-1.32997	IL	EDS
1250	-0.0787255	IL	EDS
1251	-2.29752	IL	EDS
1252	1.1493975992080299	IL	EDS
1253	-0.112205	IL	EDS
1254	-0.137283	IL	EDS
1255	0.0905857	IL	EDS
1256	-6.2347	IL	EDS
1257	-0.00331216	IL	EDS
1258	0.5985804753261236	IL	EDS
1259	-2.2457	IL	EDS
1260	0.6993970425769257	IL	EDS
1261	-2.62254	IL	EDS
1262	-1.41636	IL	EDS
1263	0.11567361432730144	IL	EDS
1264	0.12290483248497154	IL	EDS
1265	1.0054250748725564	IL	EDS
1266	0.11567361432730144	IL	EDS
1267	1.0054250748725564	IL	EDS
1268	0.0905857	IL	EDS
1269	0.11567361432730144	IL	EDS
1270	0.00908272	IL	EDS
1271	0.5991865181011077	IL	EDS
1272	0.5985804753261236	IL	EDS
1273	-1.77116	IL	EDS
1274	0.18170113603260546	IL	EDS
1275	-2.42065	IL	EDS
1276	-1.41636	IL	EDS
1277	-1.48453	IL	EDS
1278	-2.2457	IL	EDS
1279	0.11567361432730144	IL	EDS
1280	-2.8866	IL	EDS
1281	0.8269463833289491	IL	EDS
1282	-0.0379087	IL	EDS
1283	0.5443755128731068	IL	EDS
1284	0.49527571384342844	IL	EDS
1285	-0.137283	IL	EDS
1286	-1.40951	IL	EDS
1287	-0.00769383	IL	EDS
1288	-1.77116	IL	EDS
1289	-0.257605	IL	EDS
1290	0	IL	EDS
1291	-23.3933	IL	EDS
1292	-23.3933	IL	EDS
1293	-8.41211	IL	EDS
1294	-1.12521	IL	EDS
1295	-0.352373	IL	EDS
1296	0.6993970425769257	IL	EDS
1297	-0.00331216	IL	EDS
1298	0.13258907294720754	IL	EDS
1299	-1.41636	IL	EDS
1300	0.11567361432730144	IL	EDS
1301	-0.137283	IL	EDS
1302	0.5235857292379357	IL	EDS
1303	0.5443755128731068	IL	EDS
1304	1.0054250748725564	IL	EDS
1305	0	IL	EDS
1306	-1.40951	IL	EDS
1307	1.0054250748725564	IL	EDS
1308	0.2645952258644402	IL	EDS
1309	-1.41799	IL	EDS
1310	-0.823965	IL	EDS
1311	-0.00331216	IL	EDS
1312	-0.458341	IL	EDS
1313	-2.23092	IL	EDS
1314	-1.27612	IL	EDS
1315	-0.458341	IL	EDS
1316	-1.56927	IL	EDS
1317	0.091143	IL	EDS
1318	-1.33148	IL	EDS
1319	-1.32997	IL	EDS
1320	-1.56927	IL	EDS
1321	0.3680042688183471	IL	EDS
1322	-2.38045	IL	EDS
1323	0.2650483522037172	IL	EDS
1324	0	IL	EDS
1325	-23.3933	IL	EDS
1326	-2.62254	IL	EDS
1327	-1.77116	IL	EDS
1328	1.0054250748725564	IL	EDS
1329	0.79453	IL	EDS
1330	-0.00769383	IL	EDS
1331	-0.257605	IL	EDS
1332	0.6993970425769257	IL	EDS
1333	0.79453	IL	EDS
1334	-1.12521	IL	EDS
1335	0.2212619946169407	IL	EDS
1336	0.6538666825344578	IL	EDS
1337	-1.64002	IL	EDS
1338	-0.00769383	IL	EDS
1339	0.5235857292379357	IL	EDS
1340	-0.0495984	IL	EDS
1341	-2.8866	IL	EDS
1342	-1.40951	IL	EDS
1343	-1.74208	IL	EDS
1344	0.11567361432730144	IL	EDS
1345	0.0905857	IL	EDS
1346	-2.23092	IL	EDS
1347	-12.2054	IL	EDS
1348	-2.42065	IL	EDS
1349	-1.54634	IL	EDS
1350	-1.96252	IL	EDS
1351	-2.24805	IL	EDS
1352	-1.6117	IL	EDS
1353	-6.2347	IL	EDS
1354	-2.8866	IL	EDS
1355	-0.257605	IL	EDS
1356	-1.54634	IL	EDS
1357	0.00908272	IL	EDS
1358	-1.96252	IL	EDS
1359	-1.33148	IL	EDS
1360	-1.40951	IL	EDS
1361	-1.54634	IL	EDS
1362	-0.458341	IL	EDS
1363	-2.38045	IL	EDS
1364	0.5443755128731068	IL	EDS
1365	-1.56927	IL	EDS
1366	-23.3933	IL	EDS
1367	-2.8866	IL	EDS
1368	-23.3933	IL	EDS
1369	-4.28405	IL	EDS
1370	-1.74208	IL	EDS
1371	-0.2287	IL	EDS
1372	-0.823965	IL	EDS
1373	-23.3933	IL	EDS
1374	-8.41211	IL	EDS
1375	0.0794243	IL	EDS
1376	0.49527571384342844	IL	EDS
1377	0.8269463833289491	IL	EDS
1378	-1.32997	IL	EDS
1379	0.1412619516859101	IL	EDS
1380	-1.6117	IL	EDS
1381	-23.3933	IL	EDS
1382	-2.24805	VA	EDS
1383	0.19162973651357015	VA	EDS
1384	-0.00331216	VA	EDS
1385	-0.823965	VA	EDS
1386	-1.41799	VA	EDS
1387	-23.3933	VA	EDS
1388	0.8269463833289491	VA	EDS
1389	0.6993970425769257	VA	EDS
1390	0.0794243	VA	EDS
1391	0.13258907294720754	VA	EDS
1392	0.00908272	VA	EDS
1393	0.00908272	VA	EDS
1394	-0.00331216	VA	EDS
1395	-0.823965	VA	EDS
1396	-23.3933	VA	EDS
1397	-1.53151	VA	EDS
1398	0.5769007984241098	VA	EDS
1399	0.1481673025834699	VA	EDS
1400	1.0054250748725564	VA	EDS
1401	0.1536955637998511	VA	EDS
1402	-1.33148	VA	EDS
1403	0.19162973651357015	VA	EDS
1404	-0.2287	VA	EDS
1405	-1.53151	VA	EDS
1406	0.00908272	VA	EDS
1407	0.5023202520268291	VA	EDS
1408	0.8269463833289491	VA	EDS
1409	0.5023202520268291	VA	EDS
1410	-1.41799	VA	EDS
1411	-0.352373	VA	EDS
1412	0.3680042688183471	VA	EDS
1413	-1.33148	VA	EDS
1414	-0.0379087	VA	EDS
1415	-1.6117	VA	EDS
1416	0.6538666825344578	VA	EDS
1417	-1.33148	VA	EDS
1418	0.5769007984241098	VA	EDS
1419	-2.29752	VA	EDS
1420	0.0905857	VA	EDS
1421	0.5991865181011077	VA	EDS
1422	0.9494812268964803	VA	EDS
1423	0.5991865181011077	VA	EDS
1424	-0.823965	VA	EDS
1425	0.1412619516859101	VA	EDS
1426	0.19162973651357015	VA	EDS
1427	0.49527571384342844	VA	EDS
1428	-1.41799	VA	EDS
1429	0.12290483248497154	VA	EDS
1430	0.1412619516859101	VA	EDS
1431	-23.3933	VA	EDS
1432	0.2645952258644402	VA	EDS
1433	0.1412619516859101	VA	EDS
1434	0.0794243	VA	EDS
1435	0.13258907294720754	VA	EDS
1436	0.12290483248497154	VA	EDS
1437	-0.257605	VA	EDS
1438	0.5235857292379357	VA	EDS
1439	0.11567361432730144	VA	EDS
1440	0.19162973651357015	VA	EDS
1441	-0.055198	VA	EDS
1442	-0.055198	VA	EDS
1443	0.18170113603260546	VA	EDS
1444	-1.36294	VA	EDS
1445	0.17243117824239154	VA	EDS
1446	-2.29752	VA	EDS
1447	0.8269463833289491	VA	EDS
1448	-23.3933	VA	EDS
1449	0.49527571384342844	VA	EDS
1450	0.045585630206488516	VA	EDS
1451	-2.62254	VA	EDS
1452	0.1536955637998511	VA	EDS
1453	0.2645952258644402	VA	EDS
1454	0.11567361432730144	VA	EDS
1455	1.1493975992080299	VA	EDS
1456	-1.96252	VA	EDS
1457	-0.137283	VA	EDS
1458	-0.0495984	VA	EDS
1459	-0.257605	VA	EDS
1460	0.1536955637998511	VA	EDS
1461	0.5985804753261236	VA	EDS
1462	-6.2347	VA	EDS
1463	-23.3933	VA	EDS
1464	-1.40951	VA	EDS
1465	-23.3933	VA	EDS
1466	0.8269463833289491	VA	EDS
1467	-1.32997	VA	EDS
1468	-0.352373	VA	EDS
1469	0.9494812268964803	VA	EDS
1470	0.5023202520268291	VA	EDS
1471	-0.2287	VA	EDS
1472	-23.3933	VA	EDS
1473	0.5023202520268291	VA	EDS
1474	0.1536955637998511	VA	EDS
1475	0.18170113603260546	VA	EDS
1476	-0.793903	VA	EDS
1477	0.13258907294720754	VA	EDS
1478	0.091143	VA	EDS
1479	-1.48453	VA	EDS
1480	-23.3933	VA	EDS
1481	-2.38045	VA	EDS
1482	0.2645952258644402	VA	EDS
1483	0.6538666825344578	VA	EDS
1484	-0.257605	VA	EDS
1485	0.3680042688183471	VA	EDS
1486	0.11567361432730144	VA	EDS
1487	0.091143	VA	EDS
1488	0.1412619516859101	VA	EDS
1489	0.2212619946169407	VA	EDS
1490	0.18170113603260546	VA	EDS
1491	-1.77116	VA	EDS
1492	-1.41799	VA	EDS
1493	-1.40951	VA	EDS
1494	0.0905857	VA	EDS
1495	0	VA	EDS
1496	-0.0379087	VA	EDS
1497	-1.36294	VA	EDS
1498	0.6538666825344578	VA	EDS
1499	-0.305768	VA	EDS
1500	-0.112205	VA	EDS
1501	0.5235857292379357	VA	EDS
1502	0.8269463833289491	VA	EDS
1503	0.00908272	VA	EDS
1504	-0.24077	VA	EDS
1505	-1.96252	VA	EDS
1506	0.49527571384342844	VA	EDS
1507	0.1536955637998511	VA	EDS
1508	-0.055198	VA	EDS
1509	-0.00331216	VA	EDS
1510	-0.352373	VA	EDS
1511	0.17243117824239154	VA	EDS
1512	-0.055198	VA	EDS
1513	-0.112205	VA	EDS
1514	0.17243117824239154	VA	EDS
1515	0.19162973651357015	VA	EDS
1516	0	VA	EDS
1517	-0.00769383	VA	EDS
1518	0.18170113603260546	VA	EDS
1519	-1.77116	VA	EDS
1520	-1.27612	VA	EDS
1521	-23.3933	VA	EDS
1522	0.1481673025834699	VA	EDS
1523	0.3680042688183471	VA	EDS
1524	-23.3933	VA	EDS
1525	0.1412619516859101	VA	EDS
1526	-0.112205	VA	EDS
1527	-1.11348	VA	EDS
1528	0.9494812268964803	VA	EDS
1529	0	VA	EDS
1530	-0.305768	VA	EDS
1531	1.0054250748725564	VA	EDS
1532	-0.793903	VA	EDS
1533	-0.305768	VA	EDS
1534	-0.055198	VA	EDS
1535	-0.458341	VA	EDS
1536	-1.41636	VA	EDS
1537	-0.0787255	VA	EDS
1538	0.1412619516859101	VA	EDS
1539	-1.6117	VA	EDS
1540	0.17243117824239154	VA	EDS
1541	-1.6117	VA	EDS
1542	0.11567361432730144	VA	EDS
1543	0.6993970425769257	VA	EDS
1544	-1.6117	VA	EDS
1545	-1.27612	VA	EDS
1546	-1.41636	VA	EDS
1547	-1.54634	VA	EDS
1548	0.0794243	VA	EDS
1549	-2.8866	VA	EDS
1550	-0.2287	VA	EDS
1551	-1.11348	VA	EDS
1552	-0.112205	VA	EDS
1553	-1.11348	VA	EDS
1554	-1.11348	PuM	EDS
1555	0.3680042688183471	PuM	EDS
1556	-1.54634	PuM	EDS
1557	-8.41211	PuM	EDS
1558	-2.38045	PuM	EDS
1559	0	PuM	EDS
1560	-23.3933	PuM	EDS
1561	-1.33148	PuM	EDS
1562	0.18170113603260546	PuM	EDS
1563	-0.0495984	PuM	EDS
1564	-23.3933	PuM	EDS
1565	-0.0495984	PuM	EDS
1566	-0.257605	PuM	EDS
1567	-1.33148	PuM	EDS
1568	-0.055198	PuM	EDS
1569	-1.57617	PuM	EDS
1570	-1.57617	PuM	EDS
1571	0.12290483248497154	PuM	EDS
1572	0.045585630206488516	PuM	EDS
1573	-0.0787255	PuM	EDS
1574	-1.57617	PuM	EDS
1575	-1.74208	PuM	EDS
1576	0.045585630206488516	PuM	EDS
1577	-6.2347	PuM	EDS
1578	-1.27612	PuM	EDS
1579	1.1493975992080299	PuM	EDS
1580	0.2212619946169407	PuM	EDS
1581	-2.62254	PuM	EDS
1582	0.2650483522037172	PuM	EDS
1583	-1.32997	PuM	EDS
1584	0.6993970425769257	PuM	EDS
1585	-0.0379087	PuM	EDS
1586	-2.23092	PuM	EDS
1587	-4.28405	PuM	EDS
1588	-2.62254	PuM	EDS
1589	0.6538666825344578	PuM	EDS
1590	0.2212619946169407	PuM	EDS
1591	-1.54634	PuM	EDS
1592	0.17243117824239154	PuM	EDS
1593	-1.41636	PuM	EDS
1594	0.3680042688183471	PuM	EDS
1595	-0.137283	PuM	EDS
1596	-0.793903	PuM	EDS
1597	-0.352373	PuM	EDS
1598	0.12290483248497154	PuM	EDS
1599	-23.3933	PuM	EDS
1600	0.2650483522037172	PuM	EDS
1601	0.2645952258644402	PuM	EDS
1602	-1.41799	PuM	EDS
1603	0.9494812268964803	PuM	EDS
1604	0.5235857292379357	PuM	EDS
1605	0.17243117824239154	PuM	EDS
1606	-23.3933	PuM	EDS
1607	-23.3933	PuM	EDS
1608	-0.823965	PuM	EDS
1609	-12.2054	PuM	EDS
1610	-0.352373	PuM	EDS
1611	-2.24805	PuM	EDS
1612	-1.56927	PuM	EDS
1613	-0.055198	PuM	EDS
1614	0.1412619516859101	PuM	EDS
1615	-0.0787255	PuM	EDS
1616	-0.24077	PuM	EDS
1617	-2.2457	PuM	EDS
1618	-23.3933	PuM	EDS
1619	-1.12521	PuM	EDS
1620	-2.38045	PuM	EDS
1621	-1.27612	PuM	EDS
1622	-23.3933	PuM	EDS
1623	-0.2287	PuM	EDS
1624	-1.27612	PuM	EDS
1625	-0.793903	PuM	EDS
1626	-1.32997	PuM	EDS
1627	-2.42065	PuM	EDS
1628	0.9494812268964803	PuM	EDS
1629	-2.24805	PuM	EDS
1630	-1.6117	PuM	EDS
1631	-1.41799	PuM	EDS
1632	0.6993970425769257	PuM	EDS
1633	-23.3933	PuM	EDS
1634	-23.3933	PuM	EDS
1635	-8.41211	PuM	EDS
1636	-0.823965	PuM	EDS
1637	-1.53151	PuM	EDS
1638	-1.36294	PuM	EDS
1639	-2.23092	PuM	EDS
1640	-23.3933	PuM	EDS
1641	-2.24805	PuM	EDS
1642	-0.00769383	PuM	EDS
1643	-1.77116	PuM	EDS
1644	-1.54634	PuM	EDS
1645	0.045585630206488516	PuM	EDS
1646	-23.3933	PuM	EDS
1647	-23.3933	PuM	EDS
1648	-1.96252	PuM	EDS
1649	0.5769007984241098	PuM	EDS
1650	-23.3933	PuM	EDS
1651	-1.32997	PuM	EDS
1652	-2.62254	PuM	EDS
1653	-2.38045	PuM	EDS
1654	-0.257605	PuM	EDS
1655	-23.3933	PuM	EDS
1656	0.5023202520268291	PuM	EDS
1657	-23.3933	PuM	EDS
1658	-23.3933	PuM	EDS
1659	-1.54634	PuM	EDS
1660	0.5443755128731068	PuM	EDS
1661	-23.3933	PuM	EDS
1662	-23.3933	PuM	EDS
1663	-12.2054	PuM	EDS
1664	-1.54634	PuM	EDS
1665	0.2650483522037172	PuM	EDS
1666	-1.41799	PuM	EDS
1667	-23.3933	PuM	EDS
1668	-23.3933	PuM	EDS
1669	-1.48453	PuM	EDS
1670	0.19162973651357015	PuM	EDS
1671	0.2645952258644402	PuM	EDS
1672	-23.3933	PuM	EDS
1673	-23.3933	PuM	EDS
1674	-1.57617	PuM	EDS
1675	0.79453	PuM	EDS
1676	-23.3933	PuM	EDS
1677	-23.3933	PuM	EDS
1678	-23.3933	PuM	EDS
1679	-0.793903	PuM	EDS
1680	-2.24805	PuM	EDS
1681	-23.3933	PuM	EDS
1682	-23.3933	PuM	EDS
1683	-1.56927	PuM	EDS
1684	-23.3933	PuM	EDS
1685	-23.3933	PuM	EDS
1686	0.79453	PuM	EDS
1687	-23.3933	PuM	EDS
1688	-23.3933	PuM	EDS
1689	-6.2347	PuM	EDS
1690	-1.12521	PuM	EDS
1691	-23.3933	PuM	EDS
1692	-4.28405	PuM	EDS
1693	0.5443755128731068	PuM	EDS
1694	-0.0495984	PuM	EDS
1695	-0.00331216	PuM	EDS
1696	-23.3933	PuM	EDS
1697	-2.29752	PuM	EDS
1698	0.1536955637998511	PuM	EDS
1699	-0.0495984	PuM	EDS
1700	0.00908272	PuM	EDS
1701	-23.3933	PuM	EDS
1702	-2.62254	PuM	EDS
1703	-2.24805	PuM	EDS
1704	-0.112205	PuM	EDS
1705	-1.36294	PuM	EDS
1706	0.5235857292379357	PuM	EDS
1707	-1.48453	PuM	EDS
1708	-23.3933	PuM	EDS
1709	-23.3933	PuM	EDS
1710	-2.8866	PuM	EDS
1711	-1.48453	PuM	EDS
1712	-23.3933	PuM	EDS
1713	-23.3933	PuM	EDS
1714	-1.64002	PuM	EDS
1715	-23.3933	PuM	EDS
1716	-23.3933	PuM	EDS
1717	-23.3933	PuM	EDS
1718	-2.23092	PuM	EDS
1719	-23.3933	PuM	EDS
1720	-23.3933	PuM	EDS
1721	-23.3933	PuM	EDS
1722	-4.28405	PuM	EDS
1723	-23.3933	PuM	EDS
1724	0.0794243	PuM	EDS
1725	-23.3933	PuM	EDS
1726	0.00908272	PuM	EDS
1727	-0.00769383	PuM	EDS
1728	-1.53151	PuM	EDS
1729	0.19162973651357015	PuM	EDS
1730	0.2212619946169407	PuM	EDS
1731	-0.0495984	PuM	EDS
1732	0.3680042688183471	PuM	EDS
1733	-8.41211	PuM	EDS
1734	-0.2287	PuM	EDS
1735	-1.6117	PuM	EDS
1736	-8.41211	PuM	EDS
1737	0.6538666825344578	PuM	EDS
1738	-23.3933	PuM	EDS
1739	-23.3933	PuM	EDS
1740	-23.3933	PuM	EDS
1741	-23.3933	PuM	EDS
1742	-23.3933	PuM	EDS
1743	-23.3933	PuM	EDS
1744	-23.3933	PuM	EDS
1745	-23.3933	PuM	EDS
1746	-23.3933	PuM	EDS
1747	-23.3933	PuM	EDS
1748	-23.3933	PuM	EDS
1749	-12.2054	PuM	EDS
1750	0.2212619946169407	PuM	EDS
1751	-23.3933	PuM	EDS
1752	0.19162973651357015	PuM	EDS
1753	0.1481673025834699	PuM	EDS
1754	0.2650483522037172	PuM	EDS
1755	-0.305768	PuM	EDS
1756	0.1481673025834699	PuM	EDS
1757	-2.2457	PuM	EDS
1758	0.045585630206488516	PuM	EDS
1759	-23.3933	PuM	EDS
1760	-23.3933	PuM	EDS
1761	-23.3933	PuM	EDS
1762	-2.42065	PuM	EDS
1763	0.18170113603260546	PuM	EDS
1764	-23.3933	PuM	EDS
1765	-23.3933	PuM	EDS
1766	0.5991865181011077	PuM	EDS
1767	-23.3933	PuM	EDS
1768	-23.3933	PuM	EDS
1769	-1.11348	PuM	EDS
1770	-0.0787255	PuM	EDS
1771	0.00908272	PuM	EDS
1772	-4.28405	PuM	EDS
1773	0.11567361432730144	PuM	EDS
1774	-1.36294	PuM	EDS
1775	-0.112205	PuM	EDS
1776	0.1481673025834699	PuM	EDS
1777	-0.112205	PuM	EDS
1778	-1.12521	PuM	EDS
1779	-0.137283	PuM	EDS
1780	-8.41211	PuM	EDS
1781	-23.3933	PuM	EDS
1782	-1.56927	PuM	EDS
1783	-23.3933	PuM	EDS
1784	-23.3933	PuM	EDS
1785	-0.0787255	PuM	EDS
1786	-1.48453	PuM	EDS
1787	-23.3933	PuM	EDS
1788	-23.3933	PuM	EDS
1789	-23.3933	PuM	EDS
1790	-23.3933	PuM	EDS
1791	-23.3933	PuM	EDS
1792	-0.00331216	PuM	EDS
1793	-1.27612	PuM	EDS
1794	-0.793903	PuM	EDS
1795	-23.3933	PuM	EDS
1796	-1.48453	PuM	EDS
1797	-23.3933	PuM	EDS
1798	-23.3933	PuM	EDS
1799	-23.3933	PuM	EDS
1800	-23.3933	PuM	EDS
1801	-23.3933	PuM	EDS
1802	-23.3933	PuM	EDS
1803	-23.3933	PuM	EDS
1804	-1.32997	PuM	EDS
1805	-1.41799	PuM	EDS
1806	0.2645952258644402	PuM	EDS
1807	-0.00769383	PuM	EDS
1808	-23.3933	PuM	EDS
1809	-23.3933	PuM	EDS
1810	-23.3933	PuM	EDS
1811	-1.64002	PuM	EDS
1812	-23.3933	PuM	EDS
1813	-1.33148	PuM	EDS
1814	-23.3933	PuM	EDS
1815	-23.3933	PuM	EDS
1816	-23.3933	PuM	EDS
1817	-2.8866	PuM	EDS
1818	-23.3933	PuM	EDS
1819	-6.2347	PuM	EDS
1820	-23.3933	PuM	EDS
1821	-23.3933	PuM	EDS
1822	-1.64002	PuM	EDS
1823	-0.257605	PuM	EDS
1824	-1.6117	PuM	EDS
1825	-12.2054	PuM	EDS
1826	-2.8866	PuM	EDS
1827	0.5985804753261236	PuM	EDS
1828	-0.0787255	PuM	EDS
1829	0.3680042688183471	PuM	EDS
1830	-23.3933	PuM	EDS
1831	-23.3933	PuM	EDS
1832	-1.27612	PuM	EDS
1833	-23.3933	PuM	EDS
1834	-23.3933	PuM	EDS
1835	-23.3933	PuM	EDS
1836	0.49527571384342844	PuM	EDS
1837	-23.3933	PuM	EDS
1838	-23.3933	PuM	EDS
1839	0.9494812268964803	PuM	EDS
1840	-23.3933	PuM	EDS
1841	-23.3933	PuM	EDS
1842	-2.38045	PuM	EDS
1843	-1.11348	PuM	EDS
1844	-23.3933	PuM	EDS
1845	-2.29752	PuM	EDS
1846	-23.3933	PuM	EDS
1847	-23.3933	PuM	EDS
1848	-23.3933	PuM	EDS
1849	-1.74208	PuM	EDS
1850	0.045585630206488516	PuM	EDS
1851	-6.2347	PuM	EDS
1852	-23.3933	PuM	EDS
1853	-4.28405	PuM	EDS
1854	-0.0379087	PuM	EDS
1855	0.5023202520268291	PuM	EDS
1856	0.0794243	PuM	EDS
1857	-0.0495984	PuM	EDS
1858	-23.3933	PuM	EDS
1859	-23.3933	PuM	EDS
1860	-1.41799	PuM	EDS
1861	-23.3933	PuM	EDS
1862	-23.3933	PuM	EDS
1863	-1.48453	PuM	EDS
1864	0.18170113603260546	PuM	EDS
1865	0.5769007984241098	PuM	EDS
1866	-23.3933	PuM	EDS
1867	0.5235857292379357	PuM	EDS
1868	-0.055198	PuM	EDS
1869	-1.12521	PuM	EDS
1870	0.5023202520268291	PuM	EDS
1871	-2.42065	PuM	EDS
1872	1.0054250748725564	PuM	EDS
1873	-0.823965	PuM	EDS
1874	-1.57617	PuM	EDS
1875	-1.53151	PuM	EDS
1876	-0.24077	PuM	EDS
1877	-2.24805	PuM	EDS
1878	-23.3933	PuM	EDS
1879	-23.3933	PuM	EDS
1880	-0.305768	PuM	EDS
1881	0.17243117824239154	PuM	EDS
1882	-1.48453	PuM	EDS
1883	-23.3933	PuM	EDS
1884	-23.3933	PuM	EDS
1885	0.5023202520268291	PuM	EDS
1886	0.00908272	PuM	EDS
1887	-0.0495984	PuM	EDS
1888	-23.3933	PuM	EDS
1889	-12.2054	PuM	EDS
1890	0.5443755128731068	PuM	EDS
1891	-23.3933	PuM	EDS
1892	-2.38045	PuM	EDS
1893	-1.36294	PuM	EDS
1894	0.5769007984241098	PuM	EDS
1895	0.19162973651357015	PuM	EDS
1896	-2.2457	PuM	EDS
1897	0.5769007984241098	PuM	EDS
1898	0.3680042688183471	PuM	EDS
1899	-1.6117	PuM	EDS
1900	0.17243117824239154	PuM	EDS
1901	0.79453	PuM	EDS
1902	0.79453	PuM	EDS
1903	-2.62254	PuM	EDS
1904	0.1536955637998511	PuM	EDS
1905	-0.793903	PuM	EDS
1906	-0.257605	PuM	EDS
1907	-0.137283	PuM	EDS
1908	-23.3933	PuM	EDS
1909	-23.3933	PuM	EDS
1910	0.5023202520268291	PuM	EDS
1911	-1.11348	PuM	EDS
1912	-23.3933	PuM	EDS
1913	-23.3933	PuM	EDS
1914	-2.62254	PuM	EDS
1915	-23.3933	PuM	EDS
1916	0.49527571384342844	PuM	EDS
1917	0.5991865181011077	PuM	EDS
1918	-1.74208	PuM	EDS
1919	0.5023202520268291	PuM	EDS
1920	0.0794243	PuM	EDS
1921	0.0794243	PuM	EDS
1922	0.5769007984241098	PuM	EDS
1923	-1.64002	PuM	EDS
1924	0.0905857	PuM	EDS
1925	-1.6117	PuM	EDS
1926	0.18170113603260546	PuM	EDS
1927	-1.11348	PuM	EDS
1928	-0.305768	PuM	EDS
1929	0.6538666825344578	PuM	EDS
1930	0.8269463833289491	PuM	EDS
1931	-23.3933	PuM	EDS
1932	-1.6117	PuM	EDS
1933	-1.11348	PuM	EDS
1934	0.5443755128731068	PuM	EDS
1935	-0.0495984	PuM	EDS
1936	-23.3933	PuM	EDS
1937	-23.3933	PuM	EDS
1938	-23.3933	PuM	EDS
1939	-2.2457	PuM	EDS
1940	-23.3933	PuM	EDS
1941	-6.2347	PuM	EDS
1942	-23.3933	PuM	EDS
1943	-23.3933	PuM	EDS
1944	1.1493975992080299	PuM	EDS
1945	-1.11348	PuM	EDS
1946	-1.56927	PuM	EDS
1947	-1.96252	PuM	EDS
1948	-1.64002	PuM	EDS
1949	-23.3933	PuM	EDS
1950	-0.0379087	PuM	EDS
1951	-2.62254	PuM	EDS
1952	-0.00331216	PuM	EDS
1953	-23.3933	PuM	EDS
1954	-1.27612	PuM	EDS
1955	-1.77116	PuM	EDS
1956	0.8269463833289491	PuM	EDS
1957	0.49527571384342844	PuM	EDS
1958	0.2645952258644402	PuM	EDS
1959	-0.823965	PuM	EDS
1960	-23.3933	PuM	EDS
1961	-1.96252	PuM	EDS
1962	-1.33148	PuM	EDS
1963	1.1493975992080299	PuM	EDS
1964	-23.3933	PuM	EDS
1965	-6.2347	PuM	EDS
1966	-23.3933	PuM	EDS
1967	-2.2457	PuM	EDS
1968	0.5991865181011077	PuM	EDS
1969	-1.54634	PuM	EDS
1970	-23.3933	PuM	EDS
1971	-2.2457	PuM	EDS
1972	-23.3933	PuM	EDS
1973	-1.6117	PuM	EDS
1974	-23.3933	PuM	EDS
1975	-23.3933	PuM	EDS
1976	-23.3933	PuM	EDS
1977	0.5023202520268291	PuM	EDS
1978	-2.24805	PuM	EDS
1979	-23.3933	PuM	EDS
1980	-23.3933	PuM	EDS
1981	-2.23092	PuM	EDS
1982	0.79453	PuM	EDS
1983	0.1481673025834699	PuM	EDS
1984	-0.823965	PuM	EDS
1985	-0.00331216	PuM	EDS
1986	-0.055198	PuM	EDS
1987	-4.28405	PuM	EDS
1988	-1.32997	PuM	EDS
1989	-0.137283	PuM	EDS
1990	0.045585630206488516	PuM	EDS
1991	-0.055198	PuM	EDS
1992	-1.11348	PuM	EDS
1993	-0.823965	PuM	EDS
1994	-0.055198	PuM	EDS
1995	0.1536955637998511	PuM	EDS
1996	0.5023202520268291	PuM	EDS
1997	-6.2347	PuM	EDS
1998	-1.96252	PuM	EDS
[truncated: 5,024 more rows]

## Sheet: Fig 6D
	subjects	rsa_conditions	prediction_accuracy
0	10001	Context	0.4306459309795116
1	10002	Context	0.3149340909911009
2	10003	Context	0.4416870278718429
3	10004	Context	0.5287653859173398
4	10005	Context	0.3393068570849855
5	10008	Context	0.2443281852134901
6	10010	Context	0.6310838678505793
7	10012	Context	0.2130155111541594
8	10013	Context	0.0434245
9	10014	Context	0.1137149079748036
10	10017	Context	0.6458006120191019
11	10018	Context	0.7446339537308397
12	10019	Context	0.5175841560878974
13	10020	Context	0.00257599
14	10022	Context	0.0075182
15	10023	Context	0.1699652981380437
16	10024	Context	0.622034
17	10025	Context	-0.0525837
18	10027	Context	0.4127215993524663
19	10028	Context	0.724435
20	10031	Context	0.4686015115658625
21	10032	Context	0.458643
22	10033	Context	0.5887879719801983
23	10034	Context	0.4405602200889308
24	10035	Context	0.6637211137604502
25	10036	Context	0.1939306041697523
26	10037	Context	0.6438919891489784
27	10038	Context	0.408705
28	10039	Context	0.5164625355048653
29	10040	Context	0.667267
30	10041	Context	0.5489794442083858
31	10042	Context	0.5681056194025617
32	10043	Context	-0.0876446
33	10044	Context	0.242411
34	10054	Context	-0.0156035
35	10057	Context	0.2366974730874164
36	10058	Context	0.5144741561430531
37	10059	Context	0.4266264177023661
38	10060	Context	0.2308245484806003
39	10063	Context	0.2761121106631448
40	10064	Context	0.314962
41	10066	Context	0.4267728030505944
42	10068	Context	0.1374445512879892
43	10069	Context	0.1688396266435884
44	10071	Context	0.4011387831817475
45	10072	Context	0.8194587030804024
46	10073	Context	0.7898268707530436
47	10074	Context	0.3120938628181162
48	10076	Context	0.2266621701826576
49	10077	Context	0.5257412567067467
50	10080	Context	0.6651668476098122
51	10162	Context	0.2969563480517514
52	10169	Context	0.0929131
53	10170	Context	0.5287740581595021
54	10173	Context	-0.00344909
55	10174	Context	0.0586957
56	10175	Context	0.4482521632258819
57	10176	Context	0.8842457842755657
58	10179	Context	0.0780544
59	10001	CxCO	0.121191
60	10002	CxCO	0.0301085
61	10003	CxCO	0.1685956665093628
62	10004	CxCO	0.179702
63	10005	CxCO	0.1384593815492564
64	10008	CxCO	0.1869812233487598
65	10010	CxCO	0.3309462175776502
66	10012	CxCO	-0.0962251
67	10013	CxCO	0.0469175
68	10014	CxCO	0.1165480499065641
69	10017	CxCO	0.3718503652638096
70	10018	CxCO	0.3791429099660139
71	10019	CxCO	0.3465804496047305
72	10020	CxCO	0.3713115511893435
73	10022	CxCO	0.217266
74	10023	CxCO	-0.00312424
75	10024	CxCO	0.4577519724533258
76	10025	CxCO	0.2173756417856988
77	10027	CxCO	0.1767361603788758
78	10028	CxCO	0.5095091494331071
79	10031	CxCO	0.1003485744524342
80	10032	CxCO	0.2085461269982293
81	10033	CxCO	0.3321705774405548
82	10034	CxCO	0.3364785576448373
83	10035	CxCO	0.4201598591889743
84	10036	CxCO	-0.0991732
85	10037	CxCO	0.4776151473356008
86	10038	CxCO	0.0342518
87	10039	CxCO	0.1133318992132014
88	10040	CxCO	0.2986299126242537
89	10041	CxCO	0.2699614497627837
90	10042	CxCO	0.0603305
91	10043	CxCO	-0.00594377
92	10044	CxCO	0.3021284401050311
93	10054	CxCO	0.0414515
94	10057	CxCO	0.1999333226028952
95	10058	CxCO	0.17751
96	10059	CxCO	0.2928590871039414
97	10060	CxCO	0.2431110068527068
98	10063	CxCO	0.4211343756173425
99	10064	CxCO	0.299933
100	10066	CxCO	-0.0598763
101	10068	CxCO	0.1958890838726854
102	10069	CxCO	0.1163450113234188
103	10071	CxCO	0.2152335720396989
104	10072	CxCO	-0.0363722
105	10073	CxCO	0.3735814084513633
106	10074	CxCO	-0.0943136
107	10076	CxCO	0.1578371940136248
108	10077	CxCO	0.4695655695839127
109	10080	CxCO	0.4188770889398541
110	10162	CxCO	0.1976350903483951
111	10169	CxCO	-0.117876
112	10170	CxCO	0.1399618631664112
113	10173	CxCO	0.3834072931582577
114	10174	CxCO	0.0195637
115	10175	CxCO	0.1206946465423142
116	10176	CxCO	0.2017962011172772
117	10179	CxCO	0.0991835
118	10001	CxSH	0.2007235146746036
119	10002	CxSH	0.2222644985197699
120	10003	CxSH	0.047295
121	10004	CxSH	0.2086203940604261
122	10005	CxSH	0.0606543
123	10008	CxSH	0.1042738909729751
124	10010	CxSH	0.206568
125	10012	CxSH	0.0274292
126	10013	CxSH	0.0887398
127	10014	CxSH	0.1817324453459741
128	10017	CxSH	0.2772545515024898
129	10018	CxSH	0.3599795594731893
130	10019	CxSH	0.2642496716755311
131	10020	CxSH	0.1995578040392755
132	10022	CxSH	0.1875158505931285
133	10023	CxSH	0.0047502
134	10024	CxSH	0.2932032978061619
135	10025	CxSH	0.2114948321327447
136	10027	CxSH	0.1604584702383663
137	10028	CxSH	0.3440314307712993
138	10031	CxSH	0.0622376
139	10032	CxSH	0.1869706964229107
140	10033	CxSH	0.1991680322549562
141	10034	CxSH	0.4672110565605567
142	10035	CxSH	0.3926841530877422
143	10036	CxSH	0.0402456
144	10037	CxSH	0.4067260860432953
145	10038	CxSH	-0.0175194
146	10039	CxSH	0.2197556285770465
147	10040	CxSH	0.2321726007331614
148	10041	CxSH	0.1984519348081972
149	10042	CxSH	0.2188564518813153
150	10043	CxSH	-0.111627
151	10044	CxSH	0.2538785567199679
152	10054	CxSH	-0.0364771
153	10057	CxSH	0.1129480351105298
154	10058	CxSH	0.1103098172114409
155	10059	CxSH	0.3771183079063562
156	10060	CxSH	0.2054597983980118
157	10063	CxSH	0.3216534257635382
158	10064	CxSH	0.3661534423633147
159	10066	CxSH	-0.0239951
160	10068	CxSH	0.1399777519685629
161	10069	CxSH	0.1401787403701779
162	10071	CxSH	0.0779238
163	10072	CxSH	0.0189424
164	10073	CxSH	0.3242527936020994
165	10074	CxSH	-0.137949
166	10076	CxSH	0.073277
167	10077	CxSH	0.3126740122230489
168	10080	CxSH	0.3780692043722611
169	10162	CxSH	0.1407310709650385
170	10169	CxSH	-0.207805
171	10170	CxSH	-0.179275
172	10173	CxSH	0.3131402404553522
173	10174	CxSH	0.0147848
174	10175	CxSH	0.0984616
175	10176	CxSH	0.3422196679473577
176	10179	CxSH	0.0987036
177	10001	Resp	0.2687964125848618
178	10002	Resp	-0.0219298
179	10003	Resp	0.2036398472253633
180	10004	Resp	0.395124
181	10005	Resp	0.3554649961755197
182	10008	Resp	0.3193823790328252
183	10010	Resp	0.4409810556019018
184	10012	Resp	0.103819
185	10013	Resp	0.1182704976768757
186	10014	Resp	0.2489206628605657
187	10017	Resp	0.4190467101399623
188	10018	Resp	0.6767171384103899
189	10019	Resp	0.4670143602137583
190	10020	Resp	-0.0508049
191	10022	Resp	-0.0875401
192	10023	Resp	0.1341563206490058
193	10024	Resp	0.3305753505423907
194	10025	Resp	0.1404250323029931
195	10027	Resp	0.2410008417040864
196	10028	Resp	0.4542286117571804
197	10031	Resp	0.2388853459730719
198	10032	Resp	0.2088814046928124
199	10033	Resp	0.327271
200	10034	Resp	0.2753521087984847
201	10035	Resp	0.4026048221703355
202	10036	Resp	0.0622566
203	10037	Resp	0.5133246074579835
204	10038	Resp	0.2006088936864969
205	10039	Resp	0.240685
206	10040	Resp	0.4861971157077641
207	10041	Resp	0.3638417633601875
208	10042	Resp	0.2788699900286695
209	10043	Resp	0.0432929
210	10044	Resp	0.4310161267586237
211	10054	Resp	-0.0106341
212	10057	Resp	0.2232085783131884
213	10058	Resp	0.2843558031881814
214	10059	Resp	0.2661723317756146
215	10060	Resp	0.1223808713248193
216	10063	Resp	0.1945350700348349
217	10064	Resp	0.3605004567525617
218	10066	Resp	0.422197
219	10068	Resp	0.2095818195729079
220	10069	Resp	-0.0172455
221	10071	Resp	0.4266157610625675
222	10072	Resp	0.592356
223	10073	Resp	0.5618363984292228
224	10074	Resp	0.2202880334285709
225	10076	Resp	0.221254
226	10077	Resp	0.375992
227	10080	Resp	0.5227878632780485
228	10162	Resp	0.1917286640176851
229	10169	Resp	0.1547971414101797
230	10170	Resp	-0.0397452
231	10173	Resp	0.0878081
232	10174	Resp	0.0413654
233	10175	Resp	0.2065001008716442
234	10176	Resp	0.7403335513460475
235	10179	Resp	0.169007

## Sheet: Fig 7A
	subjects	reduction	percentile	rsa_conditions
0	10001	10.7894	1	Context
1	10001	12.1794	2	Context
2	10001	11.803	3	Context
3	10001	11.3859	4	Context
4	10001	11.7893	5	Context
5	10001	12.9614	6	Context
6	10001	14.0419	7	Context
7	10001	13.5356	8	Context
8	10001	13.2489	9	Context
9	10001	11.1765	10	Context
10	10001	9.68939	11	Context
11	10001	10.1961	12	Context
12	10001	10.545	13	Context
13	10001	11.8059	14	Context
14	10001	11.6956	15	Context
15	10001	14.1568	16	Context
16	10001	14.0798	17	Context
17	10001	18.4342	18	Context
18	10001	21.5437	19	Context
19	10001	20.8694	20	Context
20	10001	23.1707	21	Context
21	10001	22.4567	22	Context
22	10001	23.9285	23	Context
23	10001	25.1533	24	Context
24	10001	25.5426	25	Context
25	10001	24.1103	26	Context
26	10001	23.6222	27	Context
27	10001	27.0919	28	Context
28	10001	25.6731	29	Context
29	10001	25.4494	30	Context
30	10001	29.5735	31	Context
31	10001	29.87	32	Context
32	10001	27.5278	33	Context
33	10001	29.9475	34	Context
34	10001	28.5625	35	Context
35	10001	21.0262	36	Context
36	10001	19.9608	37	Context
37	10001	15.5012	38	Context
38	10001	15.4151	39	Context
39	10001	16.1067	40	Context
40	10001	17.787	41	Context
41	10001	21.1413	42	Context
42	10001	19.0997	43	Context
43	10001	20.9747	44	Context
44	10001	17.934	45	Context
45	10001	20.2603	46	Context
46	10001	18.6643	47	Context
47	10001	19.1766	48	Context
48	10001	21.3285	49	Context
49	10001	19.7731	50	Context
50	10001	14.015	51	Context
51	10001	12.3603	52	Context
52	10001	10.5005	53	Context
53	10001	0.78867	54	Context
54	10001	-0.22328	55	Context
55	10001	-5.68153	56	Context
56	10001	-2.68408	57	Context
57	10001	5.6373	58	Context
58	10001	-1.04035	59	Context
59	10001	3.44668	60	Context
60	10001	-6.59711	61	Context
61	10001	-10.6014	62	Context
62	10001	-5.32002	63	Context
63	10001	-3.10629	64	Context
64	10001	-1.44564	65	Context
65	10001	2.64033	66	Context
66	10001	-2.31292	67	Context
67	10001	5.62229	68	Context
68	10001	6.04909	69	Context
69	10001	6.82002	70	Context
70	10001	6.23432	71	Context
71	10001	8.25934	72	Context
72	10001	14.2868	73	Context
73	10001	2.81347	74	Context
74	10001	7.94528	75	Context
75	10001	13.0977	76	Context
76	10001	14.2879	77	Context
77	10001	-0.45288	78	Context
78	10001	7.8311	79	Context
79	10001	-59.1703	80	Context
80	10002	-14.7099	1	Context
81	10002	-15.7701	2	Context
82	10002	-16.9521	3	Context
83	10002	-17.1638	4	Context
84	10002	-16.2167	5	Context
85	10002	-16.4023	6	Context
86	10002	-16.8568	7	Context
87	10002	-18.9521	8	Context
88	10002	-18.2815	9	Context
89	10002	-20.3338	10	Context
90	10002	-21.9435	11	Context
91	10002	-23.8322	12	Context
92	10002	-23.6376	13	Context
93	10002	-23.5844	14	Context
94	10002	-23.7221	15	Context
95	10002	-22.7233	16	Context
96	10002	-22.7266	17	Context
97	10002	-24.7893	18	Context
98	10002	-23.6446	19	Context
99	10002	-25.8	20	Context
100	10002	-25.9999	21	Context
101	10002	-28.5875	22	Context
102	10002	-25.7506	23	Context
103	10002	-25.1257	24	Context
104	10002	-20.4767	25	Context
105	10002	-21.4705	26	Context
106	10002	-23.8458	27	Context
107	10002	-25.1294	28	Context
108	10002	-26.8594	29	Context
109	10002	-23.208	30	Context
110	10002	-22.4281	31	Context
111	10002	-18.9987	32	Context
112	10002	-21.0687	33	Context
113	10002	-16.8554	34	Context
114	10002	-17.641	35	Context
115	10002	-18.286	36	Context
116	10002	-22.3258	37	Context
117	10002	-25.4888	38	Context
118	10002	-22.2167	39	Context
119	10002	-18.3332	40	Context
120	10002	-17.636	41	Context
121	10002	-13.9767	42	Context
122	10002	-18.2822	43	Context
123	10002	-17.1839	44	Context
124	10002	-18.621	45	Context
125	10002	-20.3017	46	Context
126	10002	-19.0146	47	Context
127	10002	-23.4689	48	Context
128	10002	-21.2285	49	Context
129	10002	-17.8924	50	Context
130	10002	-21.4931	51	Context
131	10002	-27.8016	52	Context
132	10002	-21.4287	53	Context
133	10002	-17.0316	54	Context
134	10002	-20.2215	55	Context
135	10002	-18.5948	56	Context
136	10002	-14.7831	57	Context
137	10002	-7.10537	58	Context
138	10002	-14.451	59	Context
139	10002	-13.9759	60	Context
140	10002	-12.1127	61	Context
141	10002	-11.7473	62	Context
142	10002	-7.02895	63	Context
143	10002	-17.914	64	Context
144	10002	-25.9952	65	Context
145	10002	-16.3411	66	Context
146	10002	-14.2011	67	Context
147	10002	-11.7204	68	Context
148	10002	-14.0263	69	Context
149	10002	-20.5635	70	Context
150	10002	-11.7683	71	Context
151	10002	-1.07963	72	Context
152	10002	-5.40502	73	Context
153	10002	-18.2215	74	Context
154	10002	-14.8674	75	Context
155	10002	0.451219	76	Context
156	10002	10.912	77	Context
157	10002	-1.8423	78	Context
158	10002	5.7717	79	Context
159	10002	-46.9518	80	Context
160	10003	15.5774	1	Context
161	10003	14.8301	2	Context
162	10003	15.4383	3	Context
163	10003	15.4104	4	Context
164	10003	15.4344	5	Context
165	10003	11.951	6	Context
166	10003	12.7293	7	Context
167	10003	12.1887	8	Context
168	10003	12.9981	9	Context
169	10003	14.5956	10	Context
170	10003	13.1653	11	Context
171	10003	13.5989	12	Context
172	10003	15.4002	13	Context
173	10003	16.0441	14	Context
174	10003	15.0194	15	Context
175	10003	15.6521	16	Context
176	10003	17.4889	17	Context
177	10003	19.0521	18	Context
178	10003	21.218	19	Context
179	10003	19.2572	20	Context
180	10003	18.7857	21	Context
181	10003	20.3006	22	Context
182	10003	20.4862	23	Context
183	10003	22.6049	24	Context
184	10003	21.8316	25	Context
185	10003	26.9718	26	Context
186	10003	25.2258	27	Context
187	10003	27.4008	28	Context
188	10003	28.6708	29	Context
189	10003	29.3786	30	Context
190	10003	30.7856	31	Context
191	10003	31.0877	32	Context
192	10003	28.3398	33	Context
193	10003	24.9734	34	Context
194	10003	25.8334	35	Context
195	10003	27.9734	36	Context
196	10003	23.8828	37	Context
197	10003	19.972	38	Context
198	10003	16.1416	39	Context
199	10003	17.5281	40	Context
200	10003	17.0464	41	Context
201	10003	14.1295	42	Context
202	10003	15.5288	43	Context
203	10003	14.4385	44	Context
204	10003	4.02437	45	Context
205	10003	4.10335	46	Context
206	10003	4.1119	47	Context
207	10003	-2.16192	48	Context
208	10003	-1.64049	49	Context
209	10003	-9.36346	50	Context
210	10003	-6.32668	51	Context
211	10003	-8.06367	52	Context
212	10003	-19.0684	53	Context
213	10003	-14.678	54	Context
214	10003	-13.0701	55	Context
215	10003	-11.3483	56	Context
216	10003	-5.78837	57	Context
217	10003	-2.35552	58	Context
218	10003	3.59356	59	Context
219	10003	2.32268	60	Context
220	10003	1.9851	61	Context
221	10003	12.3286	62	Context
222	10003	22.2128	63	Context
223	10003	13.9406	64	Context
224	10003	29.1383	65	Context
225	10003	35.7238	66	Context
226	10003	44.4249	67	Context
227	10003	55.9542	68	Context
228	10003	37.5475	69	Context
229	10003	46.4234	70	Context
230	10003	32.5392	71	Context
231	10003	47.0253	72	Context
232	10003	57.0524	73	Context
233	10003	51.0921	74	Context
234	10003	67.3854	75	Context
235	10003	59.6511	76	Context
236	10003	28.8312	77	Context
237	10003	15.7504	78	Context
238	10003	-21.4366	79	Context
239	10003	-21.0373	80	Context
240	10004	40.5328	1	Context
241	10004	42.1789	2	Context
242	10004	40.8789	3	Context
243	10004	40.1629	4	Context
244	10004	38.6084	5	Context
245	10004	38.7042	6	Context
246	10004	38.1063	7	Context
247	10004	37.4803	8	Context
248	10004	38.7667	9	Context
249	10004	37.3074	10	Context
250	10004	36.0086	11	Context
251	10004	34.0649	12	Context
252	10004	35.4708	13	Context
253	10004	37.3192	14	Context
254	10004	38.2674	15	Context
255	10004	42.8547	16	Context
256	10004	41.6666	17	Context
257	10004	42.2762	18	Context
258	10004	43.3464	19	Context
259	10004	43.9867	20	Context
260	10004	39.2757	21	Context
261	10004	41.716	22	Context
262	10004	41.2465	23	Context
263	10004	39.9183	24	Context
264	10004	44.6691	25	Context
265	10004	43.1539	26	Context
266	10004	47.9421	27	Context
267	10004	49.4988	28	Context
268	10004	47.6865	29	Context
269	10004	48.0063	30	Context
270	10004	48.0255	31	Context
271	10004	51.4546	32	Context
272	10004	49.6043	33	Context
273	10004	45.8769	34	Context
274	10004	38.2388	35	Context
275	10004	34.3119	36	Context
276	10004	35.1074	37	Context
277	10004	38.0833	38	Context
278	10004	39.2362	39	Context
279	10004	38.2615	40	Context
280	10004	47.1422	41	Context
281	10004	43.829	42	Context
282	10004	42.2825	43	Context
283	10004	49.2547	44	Context
284	10004	46.7209	45	Context
285	10004	47.1569	46	Context
286	10004	43.2151	47	Context
287	10004	44.766	48	Context
288	10004	39.4305	49	Context
289	10004	38.1433	50	Context
290	10004	34.5498	51	Context
291	10004	40.3288	52	Context
292	10004	37.6746	53	Context
293	10004	35.8958	54	Context
294	10004	41.9317	55	Context
295	10004	36.8231	56	Context
296	10004	28.5797	57	Context
297	10004	27.9903	58	Context
298	10004	27.553	59	Context
299	10004	17.9597	60	Context
300	10004	17.3441	61	Context
301	10004	29.6328	62	Context
302	10004	27.2959	63	Context
303	10004	17.0108	64	Context
304	10004	4.36325	65	Context
305	10004	4.85048	66	Context
306	10004	8.77519	67	Context
307	10004	24.0549	68	Context
308	10004	5.48856	69	Context
309	10004	5.53538	70	Context
310	10004	12.6227	71	Context
311	10004	-3.11181	72	Context
312	10004	5.63941	73	Context
313	10004	18.8797	74	Context
314	10004	20.8896	75	Context
315	10004	-2.30137	76	Context
316	10004	40.2699	77	Context
317	10004	46.0983	78	Context
318	10004	33.9056	79	Context
319	10004	9.44252	80	Context
320	10005	-13.1587	1	Context
321	10005	-12.8057	2	Context
322	10005	-11.4534	3	Context
323	10005	-10.9705	4	Context
324	10005	-11.4138	5	Context
325	10005	-12.9438	6	Context
326	10005	-14.483	7	Context
327	10005	-15.3213	8	Context
328	10005	-15.9505	9	Context
329	10005	-15.9368	10	Context
330	10005	-14.5396	11	Context
331	10005	-14.3438	12	Context
332	10005	-16.2788	13	Context
333	10005	-15.184	14	Context
334	10005	-12.9777	15	Context
335	10005	-11.1733	16	Context
336	10005	-10.9846	17	Context
337	10005	-12.0344	18	Context
338	10005	-11.1024	19	Context
339	10005	-11.6491	20	Context
340	10005	-10.8256	21	Context
341	10005	-11.1507	22	Context
342	10005	-14.6701	23	Context
343	10005	-14.6112	24	Context
344	10005	-17.1226	25	Context
345	10005	-17.3425	26	Context
346	10005	-16.2045	27	Context
347	10005	-15.8624	28	Context
348	10005	-11.6579	29	Context
349	10005	-10.6909	30	Context
350	10005	-12.8998	31	Context
351	10005	-15.3795	32	Context
352	10005	-13.6291	33	Context
353	10005	-15.0988	34	Context
354	10005	-16.6335	35	Context
355	10005	-17.3832	36	Context
356	10005	-17.9219	37	Context
357	10005	-18.5568	38	Context
358	10005	-19.1877	39	Context
359	10005	-16.0788	40	Context
360	10005	-20.6645	41	Context
361	10005	-15.3445	42	Context
362	10005	-12.1839	43	Context
363	10005	-11.3807	44	Context
364	10005	-3.33287	45	Context
365	10005	-5.08098	46	Context
366	10005	-11.1539	47	Context
367	10005	-13.8096	48	Context
368	10005	-18.7075	49	Context
369	10005	-15.3941	50	Context
370	10005	-17.9326	51	Context
371	10005	-7.37661	52	Context
372	10005	-14.4284	53	Context
373	10005	-5.48383	54	Context
374	10005	-5.04022	55	Context
375	10005	1.46141	56	Context
376	10005	-10.3225	57	Context
377	10005	-9.67151	58	Context
378	10005	-8.47111	59	Context
379	10005	-8.71825	60	Context
380	10005	-2.82238	61	Context
381	10005	-10.3304	62	Context
382	10005	-10.433	63	Context
383	10005	3.45873	64	Context
384	10005	6.57217	65	Context
385	10005	-0.857123	66	Context
386	10005	-1.60143	67	Context
387	10005	-8.94289	68	Context
388	10005	-11.1341	69	Context
389	10005	-15.2424	70	Context
390	10005	-15.7622	71	Context
391	10005	-23.6128	72	Context
392	10005	-19.464	73	Context
393	10005	-20.6774	74	Context
394	10005	-18.1935	75	Context
395	10005	-14.7836	76	Context
396	10005	-9.25064	77	Context
397	10005	-12.1787	78	Context
398	10005	-11.6094	79	Context
399	10005	-28.2193	80	Context
400	10008	-34.6806	1	Context
401	10008	-33.9385	2	Context
402	10008	-35.5035	3	Context
403	10008	-34.4787	4	Context
404	10008	-34.7759	5	Context
405	10008	-36.0198	6	Context
406	10008	-35.9626	7	Context
407	10008	-34.9502	8	Context
408	10008	-34.1322	9	Context
409	10008	-32.0491	10	Context
410	10008	-32.9974	11	Context
411	10008	-33.7616	12	Context
412	10008	-35.8887	13	Context
413	10008	-35.4035	14	Context
414	10008	-36.28	15	Context
415	10008	-34.1511	16	Context
416	10008	-36.0455	17	Context
417	10008	-30.1932	18	Context
418	10008	-31.6515	19	Context
419	10008	-29.8503	20	Context
420	10008	-29.4139	21	Context
421	10008	-31.1029	22	Context
422	10008	-31.0185	23	Context
423	10008	-32.4441	24	Context
424	10008	-31.9127	25	Context
425	10008	-31.8029	26	Context
426	10008	-33.8831	27	Context
427	10008	-36.2214	28	Context
428	10008	-34.4189	29	Context
429	10008	-36.7909	30	Context
430	10008	-35.0503	31	Context
431	10008	-34.5572	32	Context
432	10008	-31.9405	33	Context
433	10008	-33.2282	34	Context
434	10008	-29.8045	35	Context
435	10008	-30.266	36	Context
436	10008	-25.6585	37	Context
437	10008	-29.7995	38	Context
438	10008	-32.1237	39	Context
439	10008	-31.6906	40	Context
440	10008	-32.6568	41	Context
441	10008	-30.6069	42	Context
442	10008	-26.9277	43	Context
443	10008	-25.9109	44	Context
444	10008	-23.7379	45	Context
445	10008	-26.3291	46	Context
446	10008	-28.3475	47	Context
447	10008	-23.8764	48	Context
448	10008	-31.3972	49	Context
449	10008	-23.8793	50	Context
450	10008	-22.5517	51	Context
451	10008	-14.6111	52	Context
452	10008	-17.0619	53	Context
453	10008	-11.7527	54	Context
454	10008	-12.803	55	Context
455	10008	-10.5861	56	Context
456	10008	-8.2281	57	Context
457	10008	-9.6676	58	Context
458	10008	-3.78461	59	Context
459	10008	-8.21777	60	Context
460	10008	-7.05902	61	Context
461	10008	-7.33489	62	Context
462	10008	-6.95491	63	Context
463	10008	-8.56368	64	Context
464	10008	-11.7498	65	Context
465	10008	-11.4857	66	Context
466	10008	-7.55558	67	Context
467	10008	-11.5618	68	Context
468	10008	-21.1466	69	Context
469	10008	-21.96	70	Context
470	10008	-36.0486	71	Context
471	10008	-43.6037	72	Context
472	10008	-25.6089	73	Context
473	10008	-28.7928	74	Context
474	10008	-37.5203	75	Context
475	10008	-57.9657	76	Context
476	10008	-85.0767	77	Context
477	10008	-106.106	78	Context
478	10008	-136.014	79	Context
479	10008	-143.382	80	Context
480	10010	65.0357	1	Context
481	10010	66.7345	2	Context
482	10010	68.1112	3	Context
483	10010	66.8682	4	Context
484	10010	66.1537	5	Context
485	10010	64.8987	6	Context
486	10010	64.1452	7	Context
487	10010	63.8418	8	Context
488	10010	64.4192	9	Context
489	10010	64.2824	10	Context
490	10010	64.0322	11	Context
491	10010	62.9776	12	Context
492	10010	63.9522	13	Context
493	10010	65.6338	14	Context
494	10010	65.5907	15	Context
495	10010	61.5439	16	Context
496	10010	60.0418	17	Context
497	10010	60.493	18	Context
498	10010	60.5715	19	Context
499	10010	61.9258	20	Context
500	10010	64.702	21	Context
501	10010	63.482	22	Context
502	10010	61.5729	23	Context
503	10010	59.5214	24	Context
504	10010	61.2189	25	Context
505	10010	64.759	26	Context
506	10010	64.8386	27	Context
507	10010	62.129	28	Context
508	10010	61.1861	29	Context
509	10010	63.9606	30	Context
510	10010	63.6372	31	Context
511	10010	59.3345	32	Context
512	10010	62.0025	33	Context
513	10010	64.0266	34	Context
514	10010	66.7415	35	Context
515	10010	71.4994	36	Context
516	10010	74.9808	37	Context
517	10010	74.629	38	Context
518	10010	69.1791	39	Context
519	10010	68.3591	40	Context
520	10010	71.4249	41	Context
521	10010	70.9724	42	Context
522	10010	76.1137	43	Context
523	10010	72.6558	44	Context
524	10010	77.9142	45	Context
525	10010	66.9584	46	Context
526	10010	67.7969	47	Context
527	10010	60.3941	48	Context
528	10010	54.4037	49	Context
529	10010	53.4882	50	Context
530	10010	55.0321	51	Context
531	10010	59.9517	52	Context
532	10010	55.285	53	Context
533	10010	53.1284	54	Context
534	10010	53.0068	55	Context
535	10010	44.828	56	Context
536	10010	40.5385	57	Context
537	10010	43.7609	58	Context
538	10010	55.6638	59	Context
539	10010	53.41	60	Context
540	10010	42.6226	61	Context
541	10010	41.4271	62	Context
542	10010	35.6346	63	Context
543	10010	51.5088	64	Context
544	10010	45.4915	65	Context
545	10010	50.4138	66	Context
546	10010	48.9721	67	Context
547	10010	51.6685	68	Context
548	10010	47.9041	69	Context
549	10010	51.8792	70	Context
550	10010	33.1782	71	Context
551	10010	51.6175	72	Context
552	10010	54.2766	73	Context
553	10010	41.4997	74	Context
554	10010	51.8634	75	Context
555	10010	59.2067	76	Context
556	10010	71.8861	77	Context
557	10010	83.4653	78	Context
558	10010	61.8759	79	Context
559	10010	1.35707	80	Context
560	10012	-45.4356	1	Context
561	10012	-44.5972	2	Context
562	10012	-44.4242	3	Context
563	10012	-45.9456	4	Context
564	10012	-45.3291	5	Context
565	10012	-43.8113	6	Context
566	10012	-45.0883	7	Context
567	10012	-44.2894	8	Context
568	10012	-44.1304	9	Context
569	10012	-45.1509	10	Context
570	10012	-45.5037	11	Context
571	10012	-46.4259	12	Context
572	10012	-44.488	13	Context
573	10012	-44.009	14	Context
574	10012	-44.2796	15	Context
575	10012	-44.8496	16	Context
576	10012	-44.3056	17	Context
577	10012	-44.5602	18	Context
578	10012	-44.4243	19	Context
579	10012	-43.8883	20	Context
580	10012	-41.7676	21	Context
581	10012	-44.2894	22	Context
582	10012	-43.1072	23	Context
583	10012	-40.0886	24	Context
584	10012	-41.5727	25	Context
585	10012	-41.9924	26	Context
586	10012	-41.024	27	Context
587	10012	-41.9328	28	Context
588	10012	-43.8151	29	Context
589	10012	-42.5648	30	Context
590	10012	-41.4281	31	Context
591	10012	-41.7508	32	Context
592	10012	-45.8328	33	Context
593	10012	-46.0503	34	Context
594	10012	-45.6078	35	Context
595	10012	-46.9975	36	Context
596	10012	-47.9738	37	Context
597	10012	-49.6458	38	Context
598	10012	-47.6842	39	Context
599	10012	-48.8707	40	Context
600	10012	-48.8292	41	Context
601	10012	-43.3151	42	Context
602	10012	-46.5307	43	Context
603	10012	-47.9773	44	Context
604	10012	-45.0065	45	Context
605	10012	-43.2723	46	Context
606	10012	-39.3535	47	Context
607	10012	-36.3142	48	Context
608	10012	-37.6479	49	Context
609	10012	-36.9514	50	Context
610	10012	-40.509	51	Context
611	10012	-40.3904	52	Context
612	10012	-40.7246	53	Context
613	10012	-38.0626	54	Context
614	10012	-39.7657	55	Context
615	10012	-35.6892	56	Context
616	10012	-30.5148	57	Context
617	10012	-38.0729	58	Context
618	10012	-33.8018	59	Context
619	10012	-32.1634	60	Context
620	10012	-37.4652	61	Context
621	10012	-46.5431	62	Context
622	10012	-39.7823	63	Context
623	10012	-43.8293	64	Context
624	10012	-46.0199	65	Context
625	10012	-47.8387	66	Context
626	10012	-61.1954	67	Context
627	10012	-65.4668	68	Context
628	10012	-65.3685	69	Context
629	10012	-65.1495	70	Context
630	10012	-67.2537	71	Context
631	10012	-67.1446	72	Context
632	10012	-64.0885	73	Context
633	10012	-78.4236	74	Context
634	10012	-91.4961	75	Context
635	10012	-87.1954	76	Context
636	10012	-80.4974	77	Context
637	10012	-54.6043	78	Context
638	10012	-45.6101	79	Context
639	10012	-77.9834	80	Context
640	10013	-88.3081	1	Context
641	10013	-88.2095	2	Context
642	10013	-88.4433	3	Context
643	10013	-87.578	4	Context
644	10013	-86.9809	5	Context
645	10013	-85.6109	6	Context
646	10013	-85.4214	7	Context
647	10013	-86.2297	8	Context
648	10013	-86.2936	9	Context
649	10013	-86.6646	10	Context
650	10013	-86.8405	11	Context
651	10013	-88.8378	12	Context
652	10013	-88.7323	13	Context
653	10013	-90.0607	14	Context
654	10013	-91.6069	15	Context
655	10013	-91.0654	16	Context
656	10013	-90.9663	17	Context
657	10013	-92.8577	18	Context
658	10013	-93.769	19	Context
659	10013	-95.0026	20	Context
660	10013	-95.1205	21	Context
661	10013	-94.1114	22	Context
662	10013	-92.9416	23	Context
663	10013	-92.3438	24	Context
664	10013	-93.6191	25	Context
665	10013	-95.1207	26	Context
666	10013	-93.6904	27	Context
667	10013	-94.0181	28	Context
668	10013	-92.0908	29	Context
669	10013	-89.073	30	Context
670	10013	-91.599	31	Context
671	10013	-91.2895	32	Context
672	10013	-93.4815	33	Context
673	10013	-92.9081	34	Context
674	10013	-95.4869	35	Context
675	10013	-94.8352	36	Context
676	10013	-93.4834	37	Context
677	10013	-91.1435	38	Context
678	10013	-86.2532	39	Context
679	10013	-86.5032	40	Context
680	10013	-83.5468	41	Context
681	10013	-84.2412	42	Context
682	10013	-84.086	43	Context
683	10013	-86.1532	44	Context
684	10013	-85.9204	45	Context
685	10013	-85.6904	46	Context
686	10013	-88.137	47	Context
687	10013	-86.4791	48	Context
688	10013	-88.5526	49	Context
689	10013	-88.383	50	Context
690	10013	-79.9274	51	Context
691	10013	-81.722	52	Context
692	10013	-79.3363	53	Context
693	10013	-79.5885	54	Context
694	10013	-81.5147	55	Context
695	10013	-74.8972	56	Context
696	10013	-66.4679	57	Context
697	10013	-68.291	58	Context
698	10013	-67.5037	59	Context
699	10013	-65.3581	60	Context
700	10013	-65.0328	61	Context
701	10013	-63.257	62	Context
702	10013	-69.02	63	Context
703	10013	-66.2585	64	Context
704	10013	-68.7436	65	Context
705	10013	-69.6353	66	Context
706	10013	-71.4596	67	Context
707	10013	-74.1787	68	Context
708	10013	-72.8887	69	Context
709	10013	-71.5701	70	Context
710	10013	-77.367	71	Context
711	10013	-74.5769	72	Context
712	10013	-67.7971	73	Context
713	10013	-73.6902	74	Context
714	10013	-54.7191	75	Context
715	10013	-54.5485	76	Context
716	10013	-92.0655	77	Context
717	10013	-86.6824	78	Context
718	10013	-102.781	79	Context
719	10013	-139.389	80	Context
720	10014	-73.9877	1	Context
721	10014	-73.061	2	Context
722	10014	-70.0788	3	Context
723	10014	-68.0849	4	Context
724	10014	-68.1221	5	Context
725	10014	-67.4507	6	Context
726	10014	-67.9387	7	Context
727	10014	-69.9259	8	Context
728	10014	-73.2956	9	Context
729	10014	-72.8773	10	Context
730	10014	-74.1106	11	Context
731	10014	-73.0734	12	Context
732	10014	-76.2124	13	Context
733	10014	-78.084	14	Context
734	10014	-77.7533	15	Context
735	10014	-73.7242	16	Context
736	10014	-72.6744	17	Context
737	10014	-73.9505	18	Context
738	10014	-68.0476	19	Context
739	10014	-66.2259	20	Context
740	10014	-60.7331	21	Context
741	10014	-59.7422	22	Context
742	10014	-62.6743	23	Context
743	10014	-68.2902	24	Context
744	10014	-62.5002	25	Context
745	10014	-67.1161	26	Context
746	10014	-65.0396	27	Context
747	10014	-60.6957	28	Context
748	10014	-49.398	29	Context
749	10014	-50.2407	30	Context
750	10014	-48.0741	31	Context
751	10014	-47.3021	32	Context
752	10014	-41.5286	33	Context
753	10014	-40.2761	34	Context
754	10014	-38.8475	35	Context
755	10014	-44.1038	36	Context
756	10014	-54.5316	37	Context
757	10014	-52.6924	38	Context
758	10014	-54.2779	39	Context
759	10014	-54.1679	40	Context
760	10014	-55.917	41	Context
761	10014	-64.497	42	Context
762	10014	-62.212	43	Context
763	10014	-55.1569	44	Context
764	10014	-65.5701	45	Context
765	10014	-64.497	46	Context
766	10014	-72.9443	47	Context
767	10014	-78.7605	48	Context
768	10014	-85.8371	49	Context
769	10014	-83.3284	50	Context
770	10014	-94.4581	51	Context
771	10014	-97.4553	52	Context
772	10014	-103.201	53	Context
773	10014	-101.901	54	Context
774	10014	-102.044	55	Context
775	10014	-84.2519	56	Context
776	10014	-68.1024	57	Context
777	10014	-63.4317	58	Context
778	10014	-57.5352	59	Context
779	10014	-63.391	60	Context
780	10014	-54.8009	61	Context
781	10014	-51.4501	62	Context
782	10014	-38.8888	63	Context
783	10014	-58.0895	64	Context
784	10014	-59.6618	65	Context
785	10014	-43.3112	66	Context
786	10014	-35.6721	67	Context
787	10014	-42.512	68	Context
788	10014	-37.0211	69	Context
789	10014	-56.9836	70	Context
790	10014	-39.7701	71	Context
791	10014	-24.221	72	Context
792	10014	-11.6283	73	Context
793	10014	-15.4888	74	Context
794	10014	-34.495	75	Context
795	10014	-39.2886	76	Context
796	10014	-42.8963	77	Context
797	10014	-41.2515	78	Context
798	10014	-70.6103	79	Context
799	10014	-126.914	80	Context
800	10017	72.1755	1	Context
801	10017	72.5591	2	Context
802	10017	71.2657	3	Context
803	10017	69.7938	4	Context
804	10017	70.2603	5	Context
805	10017	70.4042	6	Context
806	10017	71.8564	7	Context
807	10017	71.4286	8	Context
808	10017	68.7206	9	Context
809	10017	72.0829	10	Context
810	10017	70.7402	11	Context
811	10017	70.6583	12	Context
812	10017	73.8863	13	Context
813	10017	74.9682	14	Context
814	10017	76.3589	15	Context
815	10017	71.9132	16	Context
816	10017	71.8987	17	Context
817	10017	72.6205	18	Context
818	10017	72.062	19	Context
819	10017	69.4666	20	Context
820	10017	69.1965	21	Context
821	10017	67.1329	22	Context
822	10017	69.6456	23	Context
823	10017	66.7605	24	Context
824	10017	64.6382	25	Context
825	10017	64.5088	26	Context
826	10017	70.5814	27	Context
827	10017	71.4117	28	Context
828	10017	70.3522	29	Context
829	10017	59.6411	30	Context
830	10017	62.4465	31	Context
831	10017	63.311	32	Context
832	10017	67.9699	33	Context
833	10017	69.908	34	Context
834	10017	72.364	35	Context
835	10017	77.3063	36	Context
836	10017	75.9957	37	Context
837	10017	74.1386	38	Context
838	10017	65.8872	39	Context
839	10017	58.7542	40	Context
840	10017	61.3385	41	Context
841	10017	56.9862	42	Context
842	10017	50.9536	43	Context
843	10017	55.5267	44	Context
844	10017	56.4361	45	Context
845	10017	47.4643	46	Context
846	10017	37.275	47	Context
847	10017	37.2052	48	Context
848	10017	45.5918	49	Context
849	10017	48.1206	50	Context
850	10017	48.7463	51	Context
851	10017	39.4759	52	Context
852	10017	22.7083	53	Context
853	10017	10.5762	54	Context
854	10017	4.52629	55	Context
855	10017	11.6642	56	Context
856	10017	16.0252	57	Context
857	10017	13.2503	58	Context
858	10017	31.7767	59	Context
859	10017	29.9506	60	Context
860	10017	33.9524	61	Context
861	10017	54.665	62	Context
862	10017	56.6723	63	Context
863	10017	64.7636	64	Context
864	10017	79.9513	65	Context
865	10017	86.6621	66	Context
866	10017	87.0443	67	Context
867	10017	91.8846	68	Context
868	10017	94.3673	69	Context
869	10017	105.547	70	Context
870	10017	108.524	71	Context
871	10017	122.262	72	Context
872	10017	113.096	73	Context
873	10017	128.072	74	Context
874	10017	133.219	75	Context
875	10017	114.938	76	Context
876	10017	97.9735	77	Context
877	10017	99.4882	78	Context
878	10017	82.7333	79	Context
879	10017	31.9872	80	Context
880	10018	99.889	1	Context
881	10018	99.894	2	Context
882	10018	99.7556	3	Context
883	10018	100.252	4	Context
884	10018	99.6513	5	Context
885	10018	99.8966	6	Context
886	10018	99.7377	7	Context
887	10018	100.029	8	Context
888	10018	100.346	9	Context
889	10018	100.393	10	Context
890	10018	100.381	11	Context
891	10018	99.4466	12	Context
892	10018	98.5042	13	Context
893	10018	95.7786	14	Context
894	10018	95.1245	15	Context
895	10018	92.889	16	Context
896	10018	91.4731	17	Context
897	10018	94.08	18	Context
898	10018	94.1144	19	Context
899	10018	95.0247	20	Context
900	10018	96.4534	21	Context
901	10018	94.3475	22	Context
902	10018	95.4948	23	Context
903	10018	95.0636	24	Context
904	10018	92.0382	25	Context
905	10018	94.0643	26	Context
906	10018	95.0388	27	Context
907	10018	92.5731	28	Context
908	10018	92.1198	29	Context
909	10018	90.17	30	Context
910	10018	92.2869	31	Context
911	10018	92.0387	32	Context
912	10018	88.5729	33	Context
913	10018	90.4212	34	Context
914	10018	89.9831	35	Context
915	10018	91.779	36	Context
916	10018	95.7658	37	Context
917	10018	91.6611	38	Context
918	10018	91.1928	39	Context
919	10018	88.3774	40	Context
920	10018	85.0118	41	Context
921	10018	90.7264	42	Context
922	10018	87.8113	43	Context
923	10018	89.4369	44	Context
924	10018	93.5543	45	Context
925	10018	92.6862	46	Context
926	10018	83.488	47	Context
927	10018	84.2687	48	Context
928	10018	89.0875	49	Context
929	10018	92.6301	50	Context
930	10018	93.265	51	Context
931	10018	93.994	52	Context
932	10018	97.6831	53	Context
933	10018	94.9895	54	Context
934	10018	95.9372	55	Context
935	10018	92.0688	56	Context
936	10018	87.8394	57	Context
937	10018	91.9643	58	Context
938	10018	90.5854	59	Context
939	10018	89.1053	60	Context
940	10018	94.3187	61	Context
941	10018	83.95	62	Context
942	10018	80.1539	63	Context
943	10018	82.9637	64	Context
944	10018	81.5389	65	Context
945	10018	82.5725	66	Context
946	10018	96.8525	67	Context
947	10018	91.4499	68	Context
948	10018	97.3553	69	Context
949	10018	102.778	70	Context
950	10018	101.24	71	Context
951	10018	98.4362	72	Context
952	10018	93.5494	73	Context
953	10018	86.9868	74	Context
954	10018	84.4264	75	Context
955	10018	66.5217	76	Context
956	10018	40.526	77	Context
957	10018	24.7221	78	Context
958	10018	18.6587	79	Context
959	10018	32.4638	80	Context
960	10019	36.9689	1	Context
961	10019	37.4934	2	Context
962	10019	36.7044	3	Context
963	10019	35.272	4	Context
964	10019	36.0594	5	Context
965	10019	36.4905	6	Context
966	10019	35.4952	7	Context
967	10019	33.6678	8	Context
968	10019	31.658	9	Context
969	10019	30.5314	10	Context
970	10019	30.2154	11	Context
971	10019	29.6838	12	Context
972	10019	32.2671	13	Context
973	10019	32.4809	14	Context
974	10019	31.3266	15	Context
975	10019	32.3545	16	Context
976	10019	33.1739	17	Context
977	10019	35.4811	18	Context
978	10019	36.0721	19	Context
979	10019	35.9641	20	Context
980	10019	35.7713	21	Context
981	10019	33.7651	22	Context
982	10019	34.9972	23	Context
983	10019	38.4231	24	Context
984	10019	35.6657	25	Context
985	10019	35.0348	26	Context
986	10019	32.0089	27	Context
987	10019	34.6865	28	Context
988	10019	36.5646	29	Context
989	10019	40.9202	30	Context
990	10019	40.1252	31	Context
991	10019	37.8002	32	Context
992	10019	33.8264	33	Context
993	10019	32.4318	34	Context
994	10019	36.9434	35	Context
995	10019	32.5464	36	Context
996	10019	29.842	37	Context
997	10019	29.9974	38	Context
998	10019	28.4294	39	Context
999	10019	28.2349	40	Context
1000	10019	31.652	41	Context
1001	10019	32.1845	42	Context
1002	10019	29.9769	43	Context
1003	10019	26.2838	44	Context
1004	10019	30.5356	45	Context
1005	10019	31.2748	46	Context
1006	10019	31.818	47	Context
1007	10019	39.1826	48	Context
1008	10019	40.3701	49	Context
1009	10019	37.6908	50	Context
1010	10019	37.477	51	Context
1011	10019	37.8646	52	Context
1012	10019	35.3491	53	Context
1013	10019	36.2424	54	Context
1014	10019	26.8533	55	Context
1015	10019	30.8168	56	Context
1016	10019	33.5333	57	Context
1017	10019	33.9118	58	Context
1018	10019	35.8017	59	Context
1019	10019	35.0631	60	Context
1020	10019	27.058	61	Context
1021	10019	28.526	62	Context
1022	10019	27.883	63	Context
1023	10019	33.7044	64	Context
1024	10019	28.4194	65	Context
1025	10019	27.2365	66	Context
1026	10019	31.6837	67	Context
1027	10019	29.4766	68	Context
1028	10019	33.8036	69	Context
1029	10019	36.5011	70	Context
1030	10019	25.81	71	Context
1031	10019	25.8973	72	Context
1032	10019	33.0371	73	Context
1033	10019	26.588	74	Context
1034	10019	39.571	75	Context
1035	10019	27.2894	76	Context
1036	10019	33.4465	77	Context
1037	10019	34.7347	78	Context
1038	10019	24.1775	79	Context
1039	10019	-42.7874	80	Context
1040	10020	-98.5368	1	Context
1041	10020	-98.7326	2	Context
1042	10020	-98.915	3	Context
1043	10020	-99.7181	4	Context
1044	10020	-99.6111	5	Context
1045	10020	-100.029	6	Context
1046	10020	-99.1673	7	Context
1047	10020	-98.9714	8	Context
1048	10020	-98.9247	9	Context
1049	10020	-100.164	10	Context
1050	10020	-99.7385	11	Context
1051	10020	-99.3771	12	Context
1052	10020	-99.953	13	Context
1053	10020	-101.476	14	Context
1054	10020	-103.543	15	Context
1055	10020	-103.613	16	Context
1056	10020	-101.649	17	Context
1057	10020	-101.052	18	Context
1058	10020	-101.889	19	Context
1059	10020	-101.478	20	Context
1060	10020	-103.435	21	Context
1061	10020	-103.916	22	Context
1062	10020	-104.819	23	Context
1063	10020	-103.409	24	Context
1064	10020	-102.44	25	Context
1065	10020	-104.209	26	Context
1066	10020	-106.764	27	Context
1067	10020	-105.051	28	Context
1068	10020	-105.114	29	Context
1069	10020	-104.539	30	Context
1070	10020	-101.784	31	Context
1071	10020	-100.725	32	Context
1072	10020	-97.74	33	Context
1073	10020	-98.0021	34	Context
1074	10020	-98.4184	35	Context
1075	10020	-97.6841	36	Context
1076	10020	-98.305	37	Context
1077	10020	-97.1226	38	Context
1078	10020	-95.7984	39	Context
1079	10020	-97.7618	40	Context
1080	10020	-96.1909	41	Context
1081	10020	-94.9695	42	Context
1082	10020	-97.0235	43	Context
1083	10020	-99.8541	44	Context
1084	10020	-99.3711	45	Context
1085	10020	-96.5208	46	Context
1086	10020	-93.8156	47	Context
1087	10020	-93.1461	48	Context
1088	10020	-94.6234	49	Context
1089	10020	-93.6546	50	Context
1090	10020	-97.4928	51	Context
1091	10020	-99.9824	52	Context
1092	10020	-102.913	53	Context
1093	10020	-99.1101	54	Context
1094	10020	-100.907	55	Context
1095	10020	-99.3369	56	Context
1096	10020	-102.538	57	Context
1097	10020	-104.704	58	Context
1098	10020	-101.113	59	Context
1099	10020	-96.983	60	Context
1100	10020	-97.1743	61	Context
1101	10020	-99.3329	62	Context
1102	10020	-92.5264	63	Context
1103	10020	-92.0244	64	Context
1104	10020	-98.3358	65	Context
1105	10020	-101.702	66	Context
1106	10020	-102.704	67	Context
1107	10020	-108.233	68	Context
1108	10020	-98.3921	69	Context
1109	10020	-98.6995	70	Context
1110	10020	-100.3	71	Context
1111	10020	-104.77	72	Context
1112	10020	-104.538	73	Context
1113	10020	-115.998	74	Context
1114	10020	-103.303	75	Context
1115	10020	-108.457	76	Context
1116	10020	-99.0269	77	Context
1117	10020	-84.5329	78	Context
1118	10020	-86.5085	79	Context
1119	10020	-82.4969	80	Context
1120	10022	-97.5671	1	Context
1121	10022	-97.5439	2	Context
1122	10022	-97.7256	3	Context
1123	10022	-97.3365	4	Context
1124	10022	-97.0866	5	Context
1125	10022	-97.1859	6	Context
1126	10022	-93.0761	7	Context
1127	10022	-89.4171	8	Context
1128	10022	-90.5988	9	Context
1129	10022	-92.3152	10	Context
1130	10022	-92.4671	11	Context
1131	10022	-90.5997	12	Context
1132	10022	-91.8964	13	Context
1133	10022	-88.5736	14	Context
1134	10022	-87.2895	15	Context
1135	10022	-89.5026	16	Context
1136	10022	-92.0485	17	Context
1137	10022	-92.9663	18	Context
1138	10022	-93.4927	19	Context
1139	10022	-91.0093	20	Context
1140	10022	-92.368	21	Context
1141	10022	-92.5099	22	Context
1142	10022	-94.2501	23	Context
1143	10022	-97.2714	24	Context
1144	10022	-99.1521	25	Context
1145	10022	-103.687	26	Context
1146	10022	-108.397	27	Context
1147	10022	-113.611	28	Context
1148	10022	-111.376	29	Context
1149	10022	-105.256	30	Context
1150	10022	-96.926	31	Context
1151	10022	-95.7578	32	Context
1152	10022	-98.8869	33	Context
1153	10022	-103.784	34	Context
1154	10022	-107.511	35	Context
1155	10022	-103.347	36	Context
1156	10022	-100.912	37	Context
1157	10022	-105.843	38	Context
1158	10022	-116.069	39	Context
1159	10022	-120.2	40	Context
1160	10022	-112.181	41	Context
1161	10022	-110.966	42	Context
1162	10022	-107.929	43	Context
1163	10022	-95.901	44	Context
1164	10022	-95.0785	45	Context
1165	10022	-81.5211	46	Context
1166	10022	-78.0234	47	Context
1167	10022	-72.1322	48	Context
1168	10022	-64.9909	49	Context
1169	10022	-70.0922	50	Context
1170	10022	-73.3375	51	Context
1171	10022	-76.9016	52	Context
1172	10022	-68.3419	53	Context
1173	10022	-72.2855	54	Context
1174	10022	-63.8364	55	Context
1175	10022	-62.6034	56	Context
1176	10022	-77.6162	57	Context
1177	10022	-74.501	58	Context
1178	10022	-61.8162	59	Context
1179	10022	-57.106	60	Context
1180	10022	-45.1379	61	Context
1181	10022	-39.0603	62	Context
1182	10022	-33.378	63	Context
1183	10022	-49.9105	64	Context
1184	10022	-30.6738	65	Context
1185	10022	-42.3193	66	Context
1186	10022	-50.1786	67	Context
1187	10022	-43.709	68	Context
1188	10022	-61.8802	69	Context
1189	10022	-50.9252	70	Context
1190	10022	-39.4361	71	Context
1191	10022	-23.7834	72	Context
1192	10022	-68.5304	73	Context
1193	10022	-88.6833	74	Context
1194	10022	-115.884	75	Context
1195	10022	-143.197	76	Context
1196	10022	-69.0724	77	Context
1197	10022	-75.8087	78	Context
1198	10022	-35.2105	79	Context
1199	10022	-151.909	80	Context
1200	10023	-54.5582	1	Context
1201	10023	-55.0051	2	Context
1202	10023	-54.1402	3	Context
1203	10023	-53.0628	4	Context
1204	10023	-51.8753	5	Context
1205	10023	-52.0557	6	Context
1206	10023	-52.5407	7	Context
1207	10023	-51.9323	8	Context
1208	10023	-52.2185	9	Context
1209	10023	-51.1622	10	Context
1210	10023	-52.354	11	Context
1211	10023	-52.6688	12	Context
1212	10023	-54.1261	13	Context
1213	10023	-56.6428	14	Context
1214	10023	-60.4517	15	Context
1215	10023	-59.6688	16	Context
1216	10023	-62.8609	17	Context
1217	10023	-63.1472	18	Context
1218	10023	-63.5203	19	Context
1219	10023	-61.7604	20	Context
1220	10023	-61.6965	21	Context
1221	10023	-60.4293	22	Context
1222	10023	-61.903	23	Context
1223	10023	-62.725	24	Context
1224	10023	-65.9063	25	Context
1225	10023	-66.6016	26	Context
1226	10023	-63.4523	27	Context
1227	10023	-61.738	28	Context
1228	10023	-60.5746	29	Context
1229	10023	-62.553	30	Context
1230	10023	-65.1344	31	Context
1231	10023	-62.7193	32	Context
1232	10023	-61.8202	33	Context
1233	10023	-57.48	34	Context
1234	10023	-50.6366	35	Context
1235	10023	-49.7191	36	Context
1236	10023	-42.6932	37	Context
1237	10023	-46.3202	38	Context
1238	10023	-46.8563	39	Context
1239	10023	-49.6894	40	Context
1240	10023	-47.7302	41	Context
1241	10023	-50.7422	42	Context
1242	10023	-52.1891	43	Context
1243	10023	-54.6572	44	Context
1244	10023	-55.8043	45	Context
1245	10023	-61.1907	46	Context
1246	10023	-65.5425	47	Context
1247	10023	-67.6896	48	Context
1248	10023	-64.7195	49	Context
1249	10023	-63.8108	50	Context
1250	10023	-67.7104	51	Context
1251	10023	-75.4574	52	Context
1252	10023	-79.4269	53	Context
1253	10023	-74.6647	54	Context
1254	10023	-79.7875	55	Context
1255	10023	-74.47	56	Context
1256	10023	-80.4149	57	Context
1257	10023	-71.3059	58	Context
1258	10023	-64.7357	59	Context
1259	10023	-56.7506	60	Context
1260	10023	-53.1413	61	Context
1261	10023	-48.1733	62	Context
1262	10023	-48.6613	63	Context
1263	10023	-47.7429	64	Context
1264	10023	-45.8006	65	Context
1265	10023	-44.4795	66	Context
1266	10023	-43.3466	67	Context
1267	10023	-36.6307	68	Context
1268	10023	-43.1216	69	Context
1269	10023	-32.3768	70	Context
1270	10023	-25.9484	71	Context
1271	10023	-26.5498	72	Context
1272	10023	-29.9826	73	Context
1273	10023	-23.8082	74	Context
1274	10023	-23.6325	75	Context
1275	10023	-31.7194	76	Context
1276	10023	-20.6034	77	Context
1277	10023	-39.2982	78	Context
1278	10023	-56.5218	79	Context
1279	10023	-41.0591	80	Context
1280	10024	69.9319	1	Context
1281	10024	69.5035	2	Context
1282	10024	69.6539	3	Context
1283	10024	68.8344	4	Context
1284	10024	69.484	5	Context
1285	10024	66.4769	6	Context
1286	10024	65.7671	7	Context
1287	10024	69.7682	8	Context
1288	10024	69.2905	9	Context
1289	10024	69.9641	10	Context
1290	10024	68.9139	11	Context
1291	10024	68.9373	12	Context
1292	10024	68.7803	13	Context
1293	10024	69.8848	14	Context
1294	10024	69.4033	15	Context
1295	10024	68.6348	16	Context
1296	10024	69.0747	17	Context
1297	10024	69.3244	18	Context
1298	10024	71.8079	19	Context
1299	10024	69.5852	20	Context
1300	10024	70.1245	21	Context
1301	10024	69.5701	22	Context
1302	10024	66.8906	23	Context
1303	10024	69.2846	24	Context
1304	10024	67.3142	25	Context
1305	10024	70.3487	26	Context
1306	10024	71.6085	27	Context
1307	10024	60.9023	28	Context
1308	10024	61.7465	29	Context
1309	10024	54.1717	30	Context
1310	10024	59.2839	31	Context
1311	10024	58.9163	32	Context
1312	10024	61.0752	33	Context
1313	10024	52.7695	34	Context
1314	10024	54.5437	35	Context
1315	10024	62.581	36	Context
1316	10024	62.9904	37	Context
1317	10024	58.4996	38	Context
1318	10024	47.1735	39	Context
1319	10024	50.473	40	Context
1320	10024	55.9054	41	Context
1321	10024	56.6208	42	Context
1322	10024	61.6321	43	Context
1323	10024	57.6852	44	Context
1324	10024	58.6001	45	Context
1325	10024	65.3331	46	Context
1326	10024	62.517	47	Context
1327	10024	65.1305	48	Context
1328	10024	65.5245	49	Context
1329	10024	67.4985	50	Context
1330	10024	63.3118	51	Context
1331	10024	51.4088	52	Context
1332	10024	51.1848	53	Context
1333	10024	73.3686	54	Context
1334	10024	68.6357	55	Context
1335	10024	49.9561	56	Context
1336	10024	39.2814	57	Context
1337	10024	47.8568	58	Context
1338	10024	65.7577	59	Context
1339	10024	68.2757	60	Context
1340	10024	56.5004	61	Context
1341	10024	58.4915	62	Context
1342	10024	49.4325	63	Context
1343	10024	45.0771	64	Context
1344	10024	59.7951	65	Context
1345	10024	50.3938	66	Context
1346	10024	47.8078	67	Context
1347	10024	36.7202	68	Context
1348	10024	40.5023	69	Context
1349	10024	52.8085	70	Context
1350	10024	60.3583	71	Context
1351	10024	55.5992	72	Context
1352	10024	46.4505	73	Context
1353	10024	41.7884	74	Context
1354	10024	52.0436	75	Context
1355	10024	38.6639	76	Context
1356	10024	59.6774	77	Context
1357	10024	45.4035	78	Context
1358	10024	45.0515	79	Context
1359	10024	-16.3929	80	Context
1360	10025	-112.21	1	Context
1361	10025	-109.345	2	Context
1362	10025	-112.128	3	Context
1363	10025	-111.959	4	Context
1364	10025	-110.653	5	Context
1365	10025	-107.337	6	Context
1366	10025	-107.339	7	Context
1367	10025	-108.648	8	Context
1368	10025	-109.817	9	Context
1369	10025	-110.896	10	Context
1370	10025	-112.34	11	Context
1371	10025	-110.886	12	Context
1372	10025	-106.364	13	Context
1373	10025	-110.088	14	Context
1374	10025	-113.772	15	Context
1375	10025	-113.833	16	Context
1376	10025	-112.166	17	Context
1377	10025	-111.221	18	Context
1378	10025	-108.632	19	Context
1379	10025	-109.753	20	Context
1380	10025	-109.872	21	Context
1381	10025	-115.611	22	Context
1382	10025	-112.011	23	Context
1383	10025	-111.604	24	Context
1384	10025	-115.179	25	Context
1385	10025	-119.042	26	Context
1386	10025	-115.342	27	Context
1387	10025	-117.77	28	Context
1388	10025	-113.912	29	Context
1389	10025	-106.495	30	Context
1390	10025	-96.9288	31	Context
1391	10025	-102.663	32	Context
1392	10025	-108.078	33	Context
1393	10025	-101.506	34	Context
1394	10025	-99.2908	35	Context
1395	10025	-101.536	36	Context
1396	10025	-99.9329	37	Context
1397	10025	-99.6719	38	Context
1398	10025	-95.6791	39	Context
1399	10025	-92.5544	40	Context
1400	10025	-96.4202	41	Context
1401	10025	-94.8727	42	Context
1402	10025	-92.3568	43	Context
1403	10025	-88.0771	44	Context
1404	10025	-90.2342	45	Context
1405	10025	-87.1084	46	Context
1406	10025	-95.0697	47	Context
1407	10025	-95.3911	48	Context
1408	10025	-96.672	49	Context
1409	10025	-104.933	50	Context
1410	10025	-119.33	51	Context
1411	10025	-110.868	52	Context
1412	10025	-108.976	53	Context
1413	10025	-107.375	54	Context
1414	10025	-105.882	55	Context
1415	10025	-109.35	56	Context
1416	10025	-110.204	57	Context
1417	10025	-108.861	58	Context
1418	10025	-117.242	59	Context
1419	10025	-123.551	60	Context
1420	10025	-122.821	61	Context
1421	10025	-119.26	62	Context
1422	10025	-119.883	63	Context
1423	10025	-126.341	64	Context
1424	10025	-131.432	65	Context
1425	10025	-129.808	66	Context
1426	10025	-124.792	67	Context
1427	10025	-127.047	68	Context
1428	10025	-132.54	69	Context
1429	10025	-147.161	70	Context
1430	10025	-137.773	71	Context
1431	10025	-123.074	72	Context
1432	10025	-104.963	73	Context
1433	10025	-100.916	74	Context
1434	10025	-110.471	75	Context
1435	10025	-109.886	76	Context
1436	10025	-99.9316	77	Context
1437	10025	-118.972	78	Context
1438	10025	-102.402	79	Context
1439	10025	-142.566	80	Context
1440	10027	11.3513	1	Context
1441	10027	10.3465	2	Context
1442	10027	9.2836	3	Context
1443	10027	8.99102	4	Context
1444	10027	8.44131	5	Context
1445	10027	6.36226	6	Context
1446	10027	8.81012	7	Context
1447	10027	8.3997	8	Context
1448	10027	6.64454	9	Context
1449	10027	5.65009	10	Context
1450	10027	5.89546	11	Context
1451	10027	10.5256	12	Context
1452	10027	8.07872	13	Context
1453	10027	8.85748	14	Context
1454	10027	11.2091	15	Context
1455	10027	13.5178	16	Context
1456	10027	12.9411	17	Context
1457	10027	15.0951	18	Context
1458	10027	14.7227	19	Context
1459	10027	15.8866	20	Context
1460	10027	13.9189	21	Context
1461	10027	12.2246	22	Context
1462	10027	13.7998	23	Context
1463	10027	12.9934	24	Context
1464	10027	13.178	25	Context
1465	10027	14.7345	26	Context
1466	10027	13.6377	27	Context
1467	10027	10.7723	28	Context
1468	10027	10.4066	29	Context
1469	10027	11.9574	30	Context
1470	10027	11.2508	31	Context
1471	10027	4.85064	32	Context
1472	10027	4.53181	33	Context
1473	10027	1.42209	34	Context
1474	10027	-11.5457	35	Context
1475	10027	-11.5892	36	Context
1476	10027	-8.55012	37	Context
1477	10027	-11.1023	38	Context
1478	10027	-13.0026	39	Context
1479	10027	-11.8458	40	Context
1480	10027	-5.37526	41	Context
1481	10027	-1.40731	42	Context
1482	10027	-1.42268	43	Context
1483	10027	-1.15341	44	Context
1484	10027	2.24263	45	Context
1485	10027	-0.231194	46	Context
1486	10027	-2.6698	47	Context
1487	10027	-0.762854	48	Context
1488	10027	-4.56001	49	Context
1489	10027	-9.75068	50	Context
1490	10027	-9.001	51	Context
1491	10027	-8.17543	52	Context
1492	10027	-7.64551	53	Context
1493	10027	-7.19589	54	Context
1494	10027	-5.18611	55	Context
1495	10027	-1.59814	56	Context
1496	10027	-1.63876	57	Context
1497	10027	-8.69441	58	Context
1498	10027	-3.96401	59	Context
1499	10027	-5.00659	60	Context
1500	10027	-2.2585	61	Context
1501	10027	-1.52068	62	Context
1502	10027	4.99872	63	Context
1503	10027	12.6011	64	Context
1504	10027	9.92337	65	Context
1505	10027	11.2624	66	Context
1506	10027	17.7252	67	Context
1507	10027	22.8207	68	Context
1508	10027	29.7882	69	Context
1509	10027	39.685	70	Context
1510	10027	29.5956	71	Context
1511	10027	32.0503	72	Context
1512	10027	34.9913	73	Context
1513	10027	23.0749	74	Context
1514	10027	4.91566	75	Context
1515	10027	-2.43029	76	Context
1516	10027	-24.2507	77	Context
1517	10027	5.88134	78	Context
1518	10027	11.3841	79	Context
1519	10027	-3.95566	80	Context
1520	10028	91.1332	1	Context
1521	10028	89.1702	2	Context
1522	10028	88.6672	3	Context
1523	10028	87.926	4	Context
1524	10028	88.3274	5	Context
1525	10028	90.2046	6	Context
1526	10028	90.5962	7	Context
1527	10028	89.5468	8	Context
1528	10028	90.4551	9	Context
1529	10028	92.2241	10	Context
1530	10028	92.907	11	Context
1531	10028	90.0608	12	Context
1532	10028	89.7028	13	Context
1533	10028	91.6961	14	Context
1534	10028	91.8597	15	Context
1535	10028	91.162	16	Context
1536	10028	91.4109	17	Context
1537	10028	91.1932	18	Context
1538	10028	89.1542	19	Context
1539	10028	92.641	20	Context
1540	10028	91.6265	21	Context
1541	10028	96.2716	22	Context
1542	10028	96.5743	23	Context
1543	10028	99.649	24	Context
1544	10028	99.576	25	Context
1545	10028	97.268	26	Context
1546	10028	100.059	27	Context
1547	10028	103.634	28	Context
1548	10028	101.864	29	Context
1549	10028	98.522	30	Context
1550	10028	95.8354	31	Context
1551	10028	98.2019	32	Context
1552	10028	98.5024	33	Context
1553	10028	96.8304	34	Context
1554	10028	97.004	35	Context
1555	10028	97.0705	36	Context
1556	10028	93.562	37	Context
1557	10028	93.6867	38	Context
1558	10028	96.1278	39	Context
1559	10028	93.0431	40	Context
1560	10028	97.4146	41	Context
1561	10028	91.5621	42	Context
1562	10028	95.9202	43	Context
1563	10028	92.0928	44	Context
1564	10028	92.2695	45	Context
1565	10028	91.2948	46	Context
1566	10028	77.7253	47	Context
1567	10028	73.7331	48	Context
1568	10028	82.0628	49	Context
1569	10028	79.0821	50	Context
1570	10028	77.3486	51	Context
1571	10028	72.926	52	Context
1572	10028	74.1567	53	Context
1573	10028	66.2367	54	Context
1574	10028	64.0131	55	Context
1575	10028	61.5752	56	Context
1576	10028	51.3243	57	Context
1577	10028	57.7701	58	Context
1578	10028	61.2839	59	Context
1579	10028	63.1102	60	Context
1580	10028	62.5539	61	Context
1581	10028	65.6132	62	Context
1582	10028	53.3105	63	Context
1583	10028	59.9476	64	Context
1584	10028	70.03	65	Context
1585	10028	75.8763	66	Context
1586	10028	75.6124	67	Context
1587	10028	76.5348	68	Context
1588	10028	61.1784	69	Context
1589	10028	69.3917	70	Context
1590	10028	58.6946	71	Context
1591	10028	57.4015	72	Context
1592	10028	31.6525	73	Context
1593	10028	37.9762	74	Context
1594	10028	35.6985	75	Context
1595	10028	44.9755	76	Context
1596	10028	51.9504	77	Context
1597	10028	43.6733	78	Context
1598	10028	23.3579	79	Context
1599	10028	15.3648	80	Context
1600	10031	20.3027	1	Context
1601	10031	21.1408	2	Context
1602	10031	22.1745	3	Context
1603	10031	22.0682	4	Context
1604	10031	22.2993	5	Context
1605	10031	21.7193	6	Context
1606	10031	21.1777	7	Context
1607	10031	21.3822	8	Context
1608	10031	22.4722	9	Context
1609	10031	22.4857	10	Context
1610	10031	25.4067	11	Context
1611	10031	24.6226	12	Context
1612	10031	25.9505	13	Context
1613	10031	24.2398	14	Context
1614	10031	23.9317	15	Context
1615	10031	25.3979	16	Context
1616	10031	26.5273	17	Context
1617	10031	25.3093	18	Context
1618	10031	26.5133	19	Context
1619	10031	31.2024	20	Context
1620	10031	30.2441	21	Context
1621	10031	30.3049	22	Context
1622	10031	27.4322	23	Context
1623	10031	28.0758	24	Context
1624	10031	29.2261	25	Context
1625	10031	31.5876	26	Context
1626	10031	33.9914	27	Context
1627	10031	34.8904	28	Context
1628	10031	33.9574	29	Context
1629	10031	38.1157	30	Context
1630	10031	34.8412	31	Context
1631	10031	36.3319	32	Context
1632	10031	34.354	33	Context
1633	10031	39.335	34	Context
1634	10031	39.2535	35	Context
1635	10031	38.2775	36	Context
1636	10031	38.3901	37	Context
1637	10031	36.2762	38	Context
1638	10031	34.9322	39	Context
1639	10031	31.3206	40	Context
1640	10031	28.2086	41	Context
1641	10031	27.3835	42	Context
1642	10031	27.175	43	Context
1643	10031	26.0813	44	Context
1644	10031	23.1481	45	Context
1645	10031	20.4704	46	Context
1646	10031	18.2915	47	Context
1647	10031	20.4454	48	Context
1648	10031	22.103	49	Context
1649	10031	15.2031	50	Context
1650	10031	15.2664	51	Context
1651	10031	11.761	52	Context
1652	10031	7.44029	53	Context
1653	10031	2.72968	54	Context
1654	10031	-5.04442	55	Context
1655	10031	-5.8176	56	Context
1656	10031	-3.57108	57	Context
1657	10031	0.0326158	58	Context
1658	10031	5.93621	59	Context
1659	10031	17.9782	60	Context
1660	10031	25.1636	61	Context
1661	10031	36.5883	62	Context
1662	10031	31.9017	63	Context
1663	10031	34.7557	64	Context
1664	10031	41.6201	65	Context
1665	10031	34.2013	66	Context
1666	10031	29.1514	67	Context
1667	10031	32.7153	68	Context
1668	10031	26.1706	69	Context
1669	10031	30.7738	70	Context
1670	10031	25.4743	71	Context
1671	10031	23.7396	72	Context
1672	10031	16.2258	73	Context
1673	10031	15.2091	74	Context
1674	10031	22.1913	75	Context
1675	10031	19.9352	76	Context
1676	10031	21.8285	77	Context
1677	10031	25.2092	78	Context
1678	10031	-4.42119	79	Context
1679	10031	-44.9854	80	Context
1680	10032	25.5089	1	Context
1681	10032	24.298	2	Context
1682	10032	25.7831	3	Context
1683	10032	25.1693	4	Context
1684	10032	22.9091	5	Context
1685	10032	23.5349	6	Context
1686	10032	23.6692	7	Context
1687	10032	23.573	8	Context
1688	10032	25.1093	9	Context
1689	10032	24.3878	10	Context
1690	10032	22.6181	11	Context
1691	10032	22.8024	12	Context
1692	10032	23.7028	13	Context
1693	10032	27.6709	14	Context
1694	10032	25.2053	15	Context
1695	10032	23.7972	16	Context
1696	10032	22.9125	17	Context
1697	10032	21.2611	18	Context
1698	10032	21.6154	19	Context
1699	10032	21.3862	20	Context
1700	10032	20.1929	21	Context
1701	10032	22.6259	22	Context
1702	10032	20.0581	23	Context
1703	10032	21.9762	24	Context
1704	10032	21.5353	25	Context
1705	10032	20.4072	26	Context
1706	10032	19.9194	27	Context
1707	10032	19.9106	28	Context
1708	10032	22.6709	29	Context
1709	10032	20.817	30	Context
1710	10032	17.1565	31	Context
1711	10032	17.0417	32	Context
1712	10032	15.1837	33	Context
1713	10032	9.08339	34	Context
1714	10032	12.4802	35	Context
1715	10032	12.3606	36	Context
1716	10032	9.29782	37	Context
1717	10032	16.342	38	Context
1718	10032	14.0866	39	Context
1719	10032	17.888	40	Context
1720	10032	17.2849	41	Context
1721	10032	11.3293	42	Context
1722	10032	15.2387	43	Context
1723	10032	14.7004	44	Context
1724	10032	27.0717	45	Context
1725	10032	21.6967	46	Context
1726	10032	18.8424	47	Context
1727	10032	15.7141	48	Context
1728	10032	10.1054	49	Context
1729	10032	13.6987	50	Context
1730	10032	18.8782	51	Context
1731	10032	18.5326	52	Context
1732	10032	20.1364	53	Context
1733	10032	23.2468	54	Context
1734	10032	16.5651	55	Context
1735	10032	14.5165	56	Context
1736	10032	13.8756	57	Context
1737	10032	8.55263	58	Context
1738	10032	13.7071	59	Context
1739	10032	13.9965	60	Context
1740	10032	11.7594	61	Context
1741	10032	14.0828	62	Context
1742	10032	16.9448	63	Context
1743	10032	14.8951	64	Context
1744	10032	10.9354	65	Context
1745	10032	36.7618	66	Context
1746	10032	37.8958	67	Context
1747	10032	45.0169	68	Context
1748	10032	52.8576	69	Context
1749	10032	29.0908	70	Context
1750	10032	13.193	71	Context
1751	10032	15.1565	72	Context
1752	10032	8.18533	73	Context
1753	10032	32.3055	74	Context
1754	10032	43.6454	75	Context
1755	10032	49.9562	76	Context
1756	10032	56.2387	77	Context
1757	10032	54.054	78	Context
1758	10032	21.2395	79	Context
1759	10032	-17.1588	80	Context
1760	10033	49.5182	1	Context
1761	10033	49.337	2	Context
1762	10033	49.2093	3	Context
1763	10033	50.7526	4	Context
1764	10033	47.9586	5	Context
1765	10033	48.5646	6	Context
1766	10033	53.4849	7	Context
1767	10033	54.4105	8	Context
1768	10033	55.8505	9	Context
1769	10033	57.7928	10	Context
1770	10033	57.5957	11	Context
1771	10033	58.9535	12	Context
1772	10033	60.3121	13	Context
1773	10033	64.5955	14	Context
1774	10033	66.7923	15	Context
1775	10033	65.6486	16	Context
1776	10033	66.8173	17	Context
1777	10033	66.8802	18	Context
1778	10033	66.7767	19	Context
1779	10033	65.2356	20	Context
1780	10033	64.2935	21	Context
1781	10033	62.3479	22	Context
1782	10033	62.6165	23	Context
1783	10033	61.4874	24	Context
1784	10033	62.1811	25	Context
1785	10033	62.6339	26	Context
1786	10033	59.9228	27	Context
1787	10033	57.0567	28	Context
1788	10033	56.536	29	Context
1789	10033	52.1174	30	Context
1790	10033	54.7775	31	Context
1791	10033	53.8667	32	Context
1792	10033	51.718	33	Context
1793	10033	55.2792	34	Context
1794	10033	55.7975	35	Context
1795	10033	56.8936	36	Context
1796	10033	53.6032	37	Context
1797	10033	56.3706	38	Context
1798	10033	55.5458	39	Context
1799	10033	51.1987	40	Context
1800	10033	52.5992	41	Context
1801	10033	57.7694	42	Context
1802	10033	51.2892	43	Context
1803	10033	47.2248	44	Context
1804	10033	49.3315	45	Context
1805	10033	47.8993	46	Context
1806	10033	33.8501	47	Context
1807	10033	29.8212	48	Context
1808	10033	26.8073	49	Context
1809	10033	31.4685	50	Context
1810	10033	36.3151	51	Context
1811	10033	31.2207	52	Context
1812	10033	30.9537	53	Context
1813	10033	23.8977	54	Context
1814	10033	17.2421	55	Context
1815	10033	21.6747	56	Context
1816	10033	20.7121	57	Context
1817	10033	17.6468	58	Context
1818	10033	6.0724	59	Context
1819	10033	15.0464	60	Context
1820	10033	21.3732	61	Context
1821	10033	7.77369	62	Context
1822	10033	14.1073	63	Context
1823	10033	18.2682	64	Context
1824	10033	2.51712	65	Context
1825	10033	6.35887	66	Context
1826	10033	22.6935	67	Context
1827	10033	38.3327	68	Context
1828	10033	33.8205	69	Context
1829	10033	34.3634	70	Context
1830	10033	30.1757	71	Context
1831	10033	34.6231	72	Context
1832	10033	41.1874	73	Context
1833	10033	35.8011	74	Context
1834	10033	42.7373	75	Context
1835	10033	13.6461	76	Context
1836	10033	6.25159	77	Context
1837	10033	3.61409	78	Context
1838	10033	32.7677	79	Context
1839	10033	28.6379	80	Context
1840	10034	16.4989	1	Context
1841	10034	17.5935	2	Context
1842	10034	17.0816	3	Context
1843	10034	16.5587	4	Context
1844	10034	16.9224	5	Context
1845	10034	17.2952	6	Context
1846	10034	17.867	7	Context
1847	10034	18.8714	8	Context
1848	10034	19.8292	9	Context
1849	10034	20.2048	10	Context
1850	10034	22.6855	11	Context
1851	10034	22.599	12	Context
1852	10034	23.3858	13	Context
1853	10034	24.5743	14	Context
1854	10034	26.2706	15	Context
1855	10034	26.4227	16	Context
1856	10034	26.7864	17	Context
1857	10034	27.1693	18	Context
1858	10034	27.0847	19	Context
1859	10034	29.4061	20	Context
1860	10034	28.0319	21	Context
1861	10034	27.4936	22	Context
1862	10034	28.6958	23	Context
1863	10034	30.1511	24	Context
1864	10034	29.4473	25	Context
1865	10034	28.3465	26	Context
1866	10034	28.7537	27	Context
1867	10034	28.2077	28	Context
1868	10034	24.7499	29	Context
1869	10034	27.1507	30	Context
1870	10034	23.7398	31	Context
1871	10034	24.5719	32	Context
1872	10034	25.137	33	Context
1873	10034	26.9945	34	Context
1874	10034	22.0711	35	Context
1875	10034	21.8787	36	Context
1876	10034	22.5908	37	Context
1877	10034	23.0317	38	Context
1878	10034	25.0978	39	Context
1879	10034	23.3307	40	Context
1880	10034	21.3689	41	Context
1881	10034	22.3494	42	Context
1882	10034	24.2781	43	Context
1883	10034	26.0868	44	Context
1884	10034	26.4778	45	Context
1885	10034	32.5377	46	Context
1886	10034	33.6766	47	Context
1887	10034	29.7972	48	Context
1888	10034	30.9266	49	Context
1889	10034	28.0605	50	Context
1890	10034	29.344	51	Context
1891	10034	33.7346	52	Context
1892	10034	33.5041	53	Context
1893	10034	28.1447	54	Context
1894	10034	24.1751	55	Context
1895	10034	26.2058	56	Context
1896	10034	23.1707	57	Context
1897	10034	31.0562	58	Context
1898	10034	33.4962	59	Context
1899	10034	34.0861	60	Context
1900	10034	30.1567	61	Context
1901	10034	34.1769	62	Context
1902	10034	33.2196	63	Context
1903	10034	32.9394	64	Context
1904	10034	28.3002	65	Context
1905	10034	18.0538	66	Context
1906	10034	8.5429	67	Context
1907	10034	9.86748	68	Context
1908	10034	10.5754	69	Context
1909	10034	17.1899	70	Context
1910	10034	20.08	71	Context
1911	10034	1.7416	72	Context
1912	10034	11.6455	73	Context
1913	10034	12.9301	74	Context
1914	10034	13.9651	75	Context
1915	10034	14.3959	76	Context
1916	10034	20.1362	77	Context
1917	10034	-0.155107	78	Context
1918	10034	-50.953	79	Context
1919	10034	-109.521	80	Context
1920	10035	74.7052	1	Context
1921	10035	77.6889	2	Context
1922	10035	78.1921	3	Context
1923	10035	78.0926	4	Context
1924	10035	79.9815	5	Context
1925	10035	80.6703	6	Context
1926	10035	80.9661	7	Context
1927	10035	79.6887	8	Context
1928	10035	75.6104	9	Context
1929	10035	77.6174	10	Context
1930	10035	78.1345	11	Context
1931	10035	79.9542	12	Context
1932	10035	84.4484	13	Context
1933	10035	87.0326	14	Context
1934	10035	83.7069	15	Context
1935	10035	80.1306	16	Context
1936	10035	84.655	17	Context
1937	10035	81.394	18	Context
1938	10035	79.0086	19	Context
1939	10035	76.6553	20	Context
1940	10035	76.9341	21	Context
1941	10035	71.3527	22	Context
1942	10035	74.4497	23	Context
1943	10035	77.4213	24	Context
1944	10035	74.9063	25	Context
1945	10035	76.7153	26	Context
1946	10035	77.4531	27	Context
1947	10035	84.7481	28	Context
1948	10035	85.9478	29	Context
1949	10035	89.5409	30	Context
1950	10035	86.2947	31	Context
1951	10035	79.6325	32	Context
1952	10035	75.5397	33	Context
1953	10035	74.3908	34	Context
1954	10035	78.1744	35	Context
1955	10035	78.4126	36	Context
1956	10035	67.7006	37	Context
1957	10035	61.8972	38	Context
1958	10035	68.9245	39	Context
1959	10035	65.1373	40	Context
1960	10035	61.6439	41	Context
1961	10035	68.8771	42	Context
1962	10035	59.5073	43	Context
1963	10035	56.4874	44	Context
1964	10035	59.5283	45	Context
1965	10035	42.9486	46	Context
1966	10035	40.7432	47	Context
1967	10035	23.475	48	Context
1968	10035	27.8425	49	Context
1969	10035	14.8808	50	Context
1970	10035	14.6455	51	Context
1971	10035	24.8584	52	Context
1972	10035	30.2138	53	Context
1973	10035	26.3435	54	Context
1974	10035	32.5586	55	Context
1975	10035	30.3024	56	Context
1976	10035	36.605	57	Context
1977	10035	40.5638	58	Context
1978	10035	33.1066	59	Context
1979	10035	40.4817	60	Context
1980	10035	28.9427	61	Context
1981	10035	14.7955	62	Context
1982	10035	26.1795	63	Context
1983	10035	22.0715	64	Context
1984	10035	4.9764	65	Context
1985	10035	11.8274	66	Context
1986	10035	27.5418	67	Context
1987	10035	39.5013	68	Context
1988	10035	58.4973	69	Context
1989	10035	61.556	70	Context
1990	10035	62.8391	71	Context
1991	10035	54.6136	72	Context
1992	10035	65.2321	73	Context
1993	10035	74.5102	74	Context
1994	10035	78.0403	75	Context
1995	10035	77.7721	76	Context
1996	10035	76.0404	77	Context
1997	10035	71.4102	78	Context
1998	10035	65.8317	79	Context
[truncated: 16,881 more rows]

## Sheet: Fig 7B
	reduction	thalamus_nucleus	conditions
0	-0.785135	AN	Context
1	0.4827923930069956	AN	Context
2	-0.785135	AN	Context
3	-0.659066	AN	Context
4	0.5196579732941226	AN	Context
5	-0.785135	AN	Context
6	0.20211066913634398	AN	Context
7	-4.44012	AN	Context
8	-4.4495	AN	Context
9	0.33127601497174763	AN	Context
10	-4.73794	AN	Context
11	-9.29349	AN	Context
12	-6.66653	AN	Context
13	-0.659066	AN	Context
14	-1.31353	AN	Context
15	-44.6861	AN	Context
16	-44.6861	AN	Context
17	-44.6861	AN	Context
18	-44.6861	AN	Context
19	-5.79202	AN	Context
20	-44.6861	AN	Context
21	-44.6861	AN	Context
22	-44.6861	AN	Context
23	-0.0275922	AN	Context
24	-44.6861	AN	Context
25	-44.6861	AN	Context
26	0.1412114989847636	AN	Context
27	-44.6861	AN	Context
28	-0.54704	AN	Context
29	-44.6861	AN	Context
30	-44.6861	AN	Context
31	-44.6861	AN	Context
32	-44.6861	AN	Context
33	-44.6861	AN	Context
34	-44.6861	AN	Context
35	0.5082341367961288	AN	Context
36	-44.6861	AN	Context
37	0.7996523954802628	AN	Context
38	-44.6861	AN	Context
39	-44.6861	AN	Context
40	-4.4495	AN	Context
41	-2.4053	AN	Context
42	-44.6861	AN	Context
43	-44.6861	AN	Context
44	-5.75339	AN	Context
45	-44.6861	AN	Context
46	-44.6861	AN	Context
47	-44.6861	AN	Context
48	-44.6861	AN	Context
49	-44.6861	AN	Context
50	-9.16985	AN	Context
51	-44.6861	AN	Context
52	-0.785135	AN	Context
53	-44.6861	AN	Context
54	-2.4053	AN	Context
55	-6.39859	AN	Context
56	-44.6861	AN	Context
57	-44.6861	AN	Context
58	-44.6861	AN	Context
59	-3.48712	AN	Context
60	-44.6861	AN	Context
61	-44.6861	AN	Context
62	-1.02851	AN	Context
63	-44.6861	AN	Context
64	-44.6861	AN	Context
65	-2.31165	AN	Context
66	-5.59198	AN	Context
67	-0.785135	AN	Context
68	-0.659066	AN	Context
69	-3.36229	AN	Context
70	-21.2312	AN	Context
71	-4.73794	AN	Context
72	-1.60501	AN	Context
73	-0.791629	AN	Context
74	-4.39086	AN	Context
75	-44.6861	AN	Context
76	-0.785135	AN	Context
77	0.24742333150318963	AN	Context
78	0.7996523954802628	AN	Context
79	-1.31353	AN	Context
80	-0.76369	AN	Context
81	-44.6861	AN	Context
82	-2.89188	AN	Context
83	-4.4495	AN	Context
84	-4.24255	AN	Context
85	-1.02851	AN	Context
86	-5.64775	AN	Context
87	-2.19358	AN	Context
88	-1.31353	AN	Context
89	-7.26311	AN	Context
90	0.536365	AN	Context
91	-5.64775	AN	Context
92	0.20211066913634398	AN	Context
93	0.7996523954802628	AN	Context
94	0.20211066913634398	AN	Context
95	0.4827923930069956	AN	Context
96	-6.66653	AN	Context
97	-3.36229	AN	Context
98	-0.791629	AN	Context
99	-3.48712	AN	Context
100	-4.44012	AN	Context
101	-1.90276	AN	Context
102	-44.6861	AN	Context
103	-44.6861	AN	Context
104	0.3200474156067678	AN	Context
105	-0.266606	AN	Context
106	-0.445596	AN	Context
107	-1.3702	AN	Context
108	0.5196579732941226	AN	Context
109	-4.24255	AN	Context
110	0.3891183281504039	AN	Context
111	-0.76369	AN	Context
112	0.4827923930069956	VL	Context
113	0.734722	VL	Context
114	-0.659066	VL	Context
115	0.536365	VL	Context
116	-4.24255	VL	Context
117	-6.40282	VL	Context
118	-2.99375	VL	Context
119	-0.659066	VL	Context
120	-3.1094	VL	Context
121	-6.39859	VL	Context
122	-4.22843	VL	Context
123	-4.24255	VL	Context
124	0.5532577571309785	VL	Context
125	-0.775258	VL	Context
126	0.5196579732941226	VL	Context
127	0.734722	VL	Context
128	-5.13128	VL	Context
129	-44.6861	VL	Context
130	-4.2056	VL	Context
131	-9.29349	VL	Context
132	-5.75339	VL	Context
133	-1.8538	VL	Context
134	0.4776778989552957	VL	Context
135	-6.40282	VL	Context
136	-12.8668	VL	Context
137	-44.6861	VL	Context
138	-0.760119	VL	Context
139	-3.36229	VL	Context
140	-0.775258	VL	Context
141	-5.59198	VL	Context
142	0.4776778989552957	VL	Context
143	-5.79202	VL	Context
144	-44.6861	VL	Context
145	-3.85334	VL	Context
146	-5.59198	VL	Context
147	-0.659066	VL	Context
148	-1.02851	VL	Context
149	0.734722	VL	Context
150	-2.19358	VL	Context
151	-4.2056	VL	Context
152	-3.00411	VL	Context
153	0.5196579732941226	VL	Context
154	-3.56567	VL	Context
155	-6.66653	VL	Context
156	-12.8668	VL	Context
157	0.7996523954802628	VL	Context
158	0.34338186035233775	VL	Context
159	-5.64775	VL	Context
160	-21.2312	VL	Context
161	-44.6861	VL	Context
162	-0.445596	VL	Context
163	-5.79202	VL	Context
164	-4.22843	VL	Context
165	0.536365	VL	Context
166	0.5241551792157286	VL	Context
167	-4.62	VL	Context
168	-4.34094	VL	Context
169	-0.806548	VL	Context
170	0.7996523954802628	VL	Context
171	-5.63772	VL	Context
172	0.734722	VL	Context
173	-0.445596	VL	Context
174	0.5293482394148877	VL	Context
175	-0.775258	VL	Context
176	-3.36229	VL	Context
177	0.734722	VL	Context
178	-4.22843	VL	Context
179	-44.6861	VL	Context
180	-0.266606	VL	Context
181	0.5532577571309785	VL	Context
182	-3.36229	VL	Context
183	-3.56567	VL	Context
184	0.7603675027742751	VL	Context
185	-4.34094	VL	Context
186	-44.6861	VL	Context
187	-4.44012	VL	Context
188	-0.806548	VL	Context
189	-5.13128	VL	Context
190	0.33127601497174763	VL	Context
191	-0.0275922	VL	Context
192	-0.266606	VL	Context
193	-2.4053	VL	Context
194	0.734722	VL	Context
195	0.23234366628074074	VL	Context
196	-1.8538	VL	Context
197	-9.16985	VL	Context
198	-4.39086	VL	Context
199	0.34338186035233775	VL	Context
200	-3.00411	VL	Context
201	-6.40282	VL	Context
202	-0.266606	VL	Context
203	-0.0275922	VL	Context
204	-6.40282	VL	Context
205	-3.85334	VL	Context
206	-0.105604	VL	Context
207	-1.02851	VL	Context
208	-5.63772	VL	Context
209	-0.266606	VL	Context
210	-2.31165	VL	Context
211	-2.89188	VL	Context
212	-1.90276	VL	Context
213	0.3200474156067678	VL	Context
214	-2.98044	VL	Context
215	-44.6861	VL	Context
216	0.5196579732941226	VL	Context
217	-0.775258	VL	Context
218	-0.791629	VL	Context
219	-5.64775	VL	Context
220	-0.791629	VL	Context
221	0.20211066913634398	VL	Context
222	-12.8668	VL	Context
223	-44.6861	VL	Context
224	-4.39086	VL	Context
225	-5.59198	VL	Context
226	-2.31165	VL	Context
227	-6.39859	VL	Context
228	-44.6861	VL	Context
229	-5.79202	VL	Context
230	-9.29349	VL	Context
231	-4.2056	VL	Context
232	-0.54704	VL	Context
233	-44.6861	VL	Context
234	0.7603675027742751	VL	Context
235	-0.105604	VL	Context
236	-4.22843	VL	Context
237	-0.791629	VL	Context
238	-2.4053	VL	Context
239	0.026110724584046643	VL	Context
240	0.1412114989847636	VL	Context
241	-2.31165	VL	Context
242	0.5196579732941226	VL	Context
243	0.7996523954802628	VL	Context
244	-5.64775	VL	Context
245	0.4827923930069956	VL	Context
246	-5.63772	VL	Context
247	-2.99375	VL	Context
248	-0.54704	VL	Context
249	-0.791629	VL	Context
250	-0.0275922	VL	Context
251	-4.4495	VL	Context
252	0.20211066913634398	VL	Context
253	-0.594892	VL	Context
254	-3.00411	VL	Context
255	0.33127601497174763	VL	Context
256	-0.775258	VL	Context
257	-7.26311	VL	Context
258	-5.75339	VL	Context
259	-0.260114	VL	Context
260	-2.98044	VL	Context
261	-9.29349	VL	Context
262	-44.6861	VL	Context
263	-2.98044	VL	Context
264	-4.4495	VL	Context
265	-4.43944	VL	Context
266	-44.6861	VL	Context
267	-44.6861	VL	Context
268	0.4776778989552957	VL	Context
269	-3.85334	VL	Context
270	-2.94524	VL	Context
271	0.3891183281504039	VL	Context
272	-5.64775	VL	Context
273	-2.98044	VL	Context
274	-3.1094	VL	Context
275	-4.43944	VL	Context
276	-2.98044	VL	Context
277	0.4776778989552957	VL	Context
278	0.5293482394148877	VL	Context
279	0.24742333150318963	VL	Context
280	-0.105604	VL	Context
281	-0.445596	VL	Context
282	0.34338186035233775	VL	Context
283	-4.62	VL	Context
284	-0.785135	VL	Context
285	-0.785135	VL	Context
286	0.7996523954802628	VL	Context
287	0.23234366628074074	VL	Context
288	0.5082341367961288	VL	Context
289	-1.02851	VL	Context
290	-3.48712	VL	Context
291	-12.8668	VL	Context
292	-0.54704	VL	Context
293	0.33127601497174763	VL	Context
294	0.24742333150318963	VL	Context
295	0.1412114989847636	VL	Context
296	-0.785135	VL	Context
297	-44.6861	VL	Context
298	-0.19349	VL	Context
299	-44.6861	VL	Context
300	-0.753465	VL	Context
301	-0.753465	VL	Context
302	-1.3702	VL	Context
303	-2.89188	VL	Context
304	-0.791629	VL	Context
305	0.734722	VL	Context
306	0.33127601497174763	VL	Context
307	0.026110724584046643	VL	Context
308	-4.43944	VL	Context
309	-1.3702	VL	Context
310	-1.90276	VL	Context
311	0.5532577571309785	VL	Context
312	0	VL	Context
313	-0.266606	VL	Context
314	-3.1094	VL	Context
315	-3.1094	VL	Context
316	-6.40282	VL	Context
317	-4.44012	VL	Context
318	0.5532577571309785	VL	Context
319	0.5293482394148877	VL	Context
320	0.33127601497174763	VL	Context
321	-2.99375	VL	Context
322	-6.39859	VL	Context
323	-4.43944	VL	Context
324	0.026110724584046643	VL	Context
325	-5.63772	VL	Context
326	-0.445596	VL	Context
327	-0.785135	VL	Context
328	-2.99375	VL	Context
329	0.026110724584046643	VL	Context
330	-44.6861	VL	Context
331	-4.34094	VL	Context
332	-44.6861	VL	Context
333	0.5241551792157286	VL	Context
334	-2.98044	VL	Context
335	0.5196579732941226	VL	Context
336	-1.60501	VL	Context
337	0.23234366628074074	VL	Context
338	-44.6861	VL	Context
339	-2.89188	VL	Context
340	-44.6861	VL	Context
341	-0.266606	VL	Context
342	-0.266606	VL	Context
343	-3.48712	VL	Context
344	0.3200474156067678	VL	Context
345	-0.76369	VL	Context
346	0.20211066913634398	VL	Context
347	0.5196579732941226	VL	Context
348	-0.0275922	VL	Context
349	-0.266606	VL	Context
350	-2.4053	VL	Context
351	0.23234366628074074	VL	Context
352	-4.24255	VL	Context
353	-1.3702	VL	Context
354	0.4776778989552957	VL	Context
355	-2.89188	VL	Context
356	-3.85334	VL	Context
357	-6.40282	VL	Context
358	-0.0275922	VL	Context
359	-0.54704	VL	Context
360	-1.60501	VL	Context
361	0.536365	VL	Context
362	-2.4053	VL	Context
363	-1.02851	VL	Context
364	-0.0275922	VL	Context
365	-2.19358	VL	Context
366	0.3200474156067678	VL	Context
367	-0.0275922	VL	Context
368	-1.31353	VL	Context
369	-0.753465	VL	Context
370	-3.56567	VL	Context
371	0.536365	VL	Context
372	0.4827923930069956	VL	Context
373	-0.105604	VL	Context
374	-3.36229	VL	Context
375	0.3891183281504039	VL	Context
376	-0.105604	VL	Context
377	-9.16985	VL	Context
378	0.734722	VL	Context
379	0.7603675027742751	VL	Context
380	-0.105604	VL	Context
381	0.24742333150318963	VL	Context
382	0.20211066913634398	VL	Context
383	-0.19349	VL	Context
384	-5.13128	VL	Context
385	-6.39859	VL	Context
386	0.734722	VL	Context
387	-1.90276	VL	Context
388	-7.26311	VL	Context
389	-44.6861	VL	Context
390	-5.64775	VL	Context
391	-2.94524	VL	Context
392	-0.806548	VL	Context
393	-5.13128	VL	Context
394	-44.6861	VL	Context
395	0	VL	Context
396	-44.6861	VL	Context
397	0.1412114989847636	VL	Context
398	0.3891183281504039	VL	Context
399	-0.266606	VL	Context
400	-1.02851	VL	Context
401	-0.105604	VL	Context
402	0.24742333150318963	VL	Context
403	-0.19349	VL	Context
404	-0.806548	VL	Context
405	-3.1094	VL	Context
406	-4.62	VL	Context
407	0.4776778989552957	VL	Context
408	-0.785135	VL	Context
409	-0.76369	VL	Context
410	0.5196579732941226	VL	Context
411	0.026110724584046643	VL	Context
412	-2.99375	VL	Context
413	-4.73794	VL	Context
414	-2.4053	VL	Context
415	-0.775258	VL	Context
416	0.4827923930069956	VL	Context
417	-1.60501	VL	Context
418	-1.31353	VL	Context
419	-0.19349	VL	Context
420	-44.6861	VL	Context
421	0.1412114989847636	VL	Context
422	-0.659066	VL	Context
423	-1.3702	VL	Context
424	-3.1094	VL	Context
425	-1.90276	VL	Context
426	-1.60501	VL	Context
427	-44.6861	VL	Context
428	-4.62	VL	Context
429	-4.43944	VL	Context
430	-4.62	VL	Context
431	-44.6861	VL	Context
432	-3.00411	VL	Context
433	0.23234366628074074	VL	Context
434	-6.39859	VL	Context
435	-44.6861	VL	Context
436	-44.6861	VL	Context
437	-0.76369	VL	Context
438	-6.66653	VL	Context
439	-2.99375	VL	Context
440	-0.54704	VL	Context
441	0.5532577571309785	VL	Context
442	-0.76369	VL	Context
443	0.3891183281504039	VL	Context
444	-0.19349	VL	Context
445	-4.62	VL	Context
446	-4.44012	VL	Context
447	-44.6861	VL	Context
448	0.23234366628074074	VL	Context
449	0	VL	Context
450	0.734722	VL	Context
451	0.24742333150318963	VL	Context
452	-0.54704	VL	Context
453	-4.43944	VL	Context
454	-5.13128	VL	Context
455	-5.13128	VL	Context
456	0.33127601497174763	VL	Context
457	-0.260114	VL	Context
458	-4.43944	VL	Context
459	-1.90276	VL	Context
460	-3.56567	VL	Context
461	-1.3702	VL	Context
462	-44.6861	VL	Context
463	0.5196579732941226	VL	Context
464	-1.8538	VL	Context
465	-2.19358	VL	Context
466	-9.29349	VL	Context
467	-4.62	VL	Context
468	-0.594892	VL	Context
469	-44.6861	VL	Context
470	-4.73794	VL	Context
471	-3.56567	VL	Context
472	-0.753465	VL	Context
473	-9.29349	VL	Context
474	0.026110724584046643	VL	Context
475	0.3200474156067678	VL	Context
476	-0.806548	VL	Context
477	-5.63772	VL	Context
478	0.026110724584046643	VL	Context
479	-4.24255	VL	Context
480	-1.31353	VL	Context
481	-0.806548	VL	Context
482	-4.44012	VL	Context
483	-5.59198	VL	Context
484	0	VL	Context
485	-2.31165	VL	Context
486	-1.31353	VL	Context
487	-3.36229	VL	Context
488	-4.34094	VL	Context
489	-2.89188	VL	Context
490	-12.8668	VL	Context
491	-1.8538	VL	Context
492	0.23234366628074074	VL	Context
493	0.20211066913634398	VL	Context
494	0.026110724584046643	VL	Context
495	-2.94524	VL	Context
496	-4.22843	VL	Context
497	-0.760119	VL	Context
498	-0.760119	VL	Context
499	0.24742333150318963	VL	Context
500	0.1412114989847636	VL	Context
501	-0.659066	VL	Context
502	0.026110724584046643	VL	Context
503	-3.56567	VL	Context
504	-0.76369	VL	Context
505	-0.760119	VL	Context
506	0	VL	Context
507	0.4776778989552957	VL	Context
508	-2.89188	VL	Context
509	-3.85334	VL	Context
510	0.5241551792157286	VL	Context
511	-4.24255	VL	Context
512	-7.26311	VL	Context
513	0.5196579732941226	VL	Context
514	-3.56567	VL	Context
515	0.536365	VL	Context
516	-2.94524	VL	Context
517	-44.6861	VL	Context
518	-5.63772	VL	Context
519	-0.791629	VL	Context
520	-5.59198	VL	Context
521	-2.4053	VL	Context
522	-0.806548	VL	Context
523	-2.31165	VL	Context
524	-4.4495	VL	Context
525	-44.6861	VL	Context
526	-4.43944	VL	Context
527	-1.8538	VL	Context
528	-0.260114	VL	Context
529	0.3891183281504039	VL	Context
530	-0.19349	VL	Context
531	-3.85334	VL	Context
532	-3.00411	VL	Context
533	0.34338186035233775	VL	Context
534	-3.1094	VL	Context
535	-0.76369	VL	Context
536	0.20211066913634398	VL	Context
537	0.734722	VL	Context
538	-0.806548	VL	Context
539	-3.56567	VL	Context
540	0.5293482394148877	VL	Context
541	-0.445596	VL	Context
542	-2.98044	VL	Context
543	-0.785135	VL	Context
544	-3.48712	VL	Context
545	-5.79202	VL	Context
546	-21.2312	VL	Context
547	-4.44012	VL	Context
548	-44.6861	VL	Context
549	-5.79202	VL	Context
550	-0.775258	VL	Context
551	-2.94524	VL	Context
552	-0.753465	VL	Context
553	-6.40282	VL	Context
554	-0.594892	VL	Context
555	0.5241551792157286	VL	Context
556	0.536365	VL	Context
557	-1.90276	VL	Context
558	-9.16985	VL	Context
559	-3.36229	VL	Context
560	-1.3702	VL	Context
561	-0.445596	VL	Context
562	0.5532577571309785	VL	Context
563	-1.8538	VL	Context
564	-0.785135	VL	Context
565	-4.43944	VL	Context
566	-2.89188	VL	Context
567	-0.594892	VL	Context
568	0.24742333150318963	VL	Context
569	-2.98044	VL	Context
570	-3.00411	VL	Context
571	-1.8538	VL	Context
572	-0.445596	VL	Context
573	-1.8538	VL	Context
574	-4.62	VL	Context
575	-3.1094	VL	Context
576	-0.791629	VL	Context
577	-2.4053	VL	Context
578	-0.445596	VL	Context
579	0.1412114989847636	VL	Context
580	0.1412114989847636	MD	Context
581	-5.64775	MD	Context
582	-44.6861	MD	Context
583	0.7603675027742751	MD	Context
584	-44.6861	MD	Context
585	-44.6861	MD	Context
586	0.3891183281504039	MD	Context
587	-44.6861	MD	Context
588	-44.6861	MD	Context
589	0.24742333150318963	MD	Context
590	0.3891183281504039	MD	Context
591	-4.24255	MD	Context
592	0.3200474156067678	MD	Context
593	0.5082341367961288	MD	Context
594	0.7603675027742751	MD	Context
595	-44.6861	MD	Context
596	-0.445596	MD	Context
597	-0.594892	MD	Context
598	-6.40282	MD	Context
599	-3.36229	MD	Context
600	0.20211066913634398	MD	Context
601	0.7996523954802628	MD	Context
602	-3.1094	MD	Context
603	-0.659066	MD	Context
604	-1.31353	MD	Context
605	0.7996523954802628	MD	Context
606	0.5293482394148877	MD	Context
607	-1.31353	MD	Context
608	-4.4495	MD	Context
609	0.20211066913634398	MD	Context
610	0	MD	Context
611	-7.26311	MD	Context
612	-2.4053	MD	Context
613	0.24742333150318963	MD	Context
614	-4.73794	MD	Context
615	-44.6861	MD	Context
616	-0.760119	MD	Context
617	0.4776778989552957	MD	Context
618	-44.6861	MD	Context
619	-44.6861	MD	Context
620	-9.16985	MD	Context
621	0.3200474156067678	MD	Context
622	-0.753465	MD	Context
623	-44.6861	MD	Context
624	-44.6861	MD	Context
625	-44.6861	MD	Context
626	0.7996523954802628	MD	Context
627	0.5293482394148877	MD	Context
628	-5.75339	MD	Context
629	-9.16985	MD	Context
630	-4.34094	MD	Context
631	0.5532577571309785	MD	Context
632	-3.1094	MD	Context
633	-5.75339	MD	Context
634	-44.6861	MD	Context
635	0.7603675027742751	MD	Context
636	-0.260114	MD	Context
637	-4.22843	MD	Context
638	-9.29349	MD	Context
639	-0.659066	MD	Context
640	-4.2056	MD	Context
641	-44.6861	MD	Context
642	-44.6861	MD	Context
643	-1.60501	MD	Context
644	-21.2312	MD	Context
645	-44.6861	MD	Context
646	-44.6861	MD	Context
647	-6.39859	MD	Context
648	-4.24255	MD	Context
649	-3.48712	MD	Context
650	-44.6861	MD	Context
651	-44.6861	MD	Context
652	-2.99375	MD	Context
653	-4.43944	MD	Context
654	0.734722	MD	Context
655	-44.6861	MD	Context
656	-44.6861	MD	Context
657	-0.775258	MD	Context
658	0.536365	MD	Context
659	-4.39086	MD	Context
660	-3.48712	MD	Context
661	0.536365	MD	Context
662	0.5241551792157286	MD	Context
663	-0.791629	MD	Context
664	-6.39859	MD	Context
665	-0.791629	MD	Context
666	-44.6861	MD	Context
667	-44.6861	MD	Context
668	-0.19349	MD	Context
669	-44.6861	MD	Context
670	-44.6861	MD	Context
671	-21.2312	MD	Context
672	-44.6861	MD	Context
673	-44.6861	MD	Context
674	-44.6861	MD	Context
675	-6.39859	MD	Context
676	-4.39086	MD	Context
677	-44.6861	MD	Context
678	-44.6861	MD	Context
679	-44.6861	MD	Context
680	-44.6861	MD	Context
681	-6.39859	MD	Context
682	-4.43944	MD	Context
683	-4.44012	MD	Context
684	-6.40282	MD	Context
685	-44.6861	MD	Context
686	-44.6861	MD	Context
687	-4.2056	MD	Context
688	0.5241551792157286	MD	Context
689	-44.6861	MD	Context
690	-44.6861	MD	Context
691	-5.64775	MD	Context
692	-2.94524	MD	Context
693	-6.66653	MD	Context
694	-4.62	MD	Context
695	-0.775258	MD	Context
696	-4.62	MD	Context
697	-6.66653	MD	Context
698	-44.6861	MD	Context
699	-44.6861	MD	Context
700	-4.39086	MD	Context
701	0.34338186035233775	MD	Context
702	-0.775258	MD	Context
703	-44.6861	MD	Context
704	-44.6861	MD	Context
705	-44.6861	MD	Context
706	-44.6861	MD	Context
707	-44.6861	MD	Context
708	-6.39859	MD	Context
709	-9.16985	MD	Context
710	-44.6861	MD	Context
711	-44.6861	MD	Context
712	-44.6861	MD	Context
713	-12.8668	MD	Context
714	0.4827923930069956	MD	Context
715	-44.6861	MD	Context
716	-0.0275922	MD	Context
717	0.7603675027742751	MD	Context
718	-7.26311	MD	Context
719	-4.2056	MD	Context
720	-1.31353	MD	Context
721	-12.8668	MD	Context
722	-44.6861	MD	Context
723	-9.16985	MD	Context
724	-5.13128	MD	Context
725	-44.6861	MD	Context
726	-44.6861	MD	Context
727	-44.6861	MD	Context
728	-4.24255	MD	Context
729	-2.19358	MD	Context
730	-3.1094	MD	Context
731	-44.6861	MD	Context
732	-44.6861	MD	Context
733	-4.62	MD	Context
734	-0.594892	MD	Context
735	-4.22843	MD	Context
736	-9.29349	MD	Context
737	-44.6861	MD	Context
738	0.5241551792157286	MD	Context
739	-0.753465	MD	Context
740	-9.16985	MD	Context
741	-4.44012	MD	Context
742	-2.4053	MD	Context
743	-4.22843	MD	Context
744	-44.6861	MD	Context
745	-5.79202	MD	Context
746	-6.66653	MD	Context
747	-0.0275922	MD	Context
748	-4.62	MD	Context
749	-5.79202	MD	Context
750	-2.99375	MD	Context
751	-2.19358	MD	Context
752	-2.99375	MD	Context
753	0.5196579732941226	MD	Context
754	0.4776778989552957	MD	Context
755	-44.6861	MD	Context
756	0.4827923930069956	MD	Context
757	-4.24255	MD	Context
758	-6.39859	MD	Context
759	0.4827923930069956	MD	Context
760	-4.73794	MD	Context
761	-44.6861	MD	Context
762	-44.6861	MD	Context
763	-4.4495	MD	Context
764	0	MD	Context
765	-44.6861	MD	Context
766	-44.6861	MD	Context
767	-44.6861	MD	Context
768	0.4776778989552957	MD	Context
769	-0.806548	MD	Context
770	-5.79202	MD	Context
771	-44.6861	MD	Context
772	-44.6861	MD	Context
773	0	MD	Context
774	-5.59198	MD	Context
775	-44.6861	MD	Context
776	-44.6861	MD	Context
777	0.7603675027742751	MD	Context
778	-4.39086	MD	Context
779	-5.75339	MD	Context
780	-12.8668	MD	Context
781	-0.785135	MD	Context
782	0.3891183281504039	MD	Context
783	-3.36229	MD	Context
784	-4.24255	MD	Context
785	-0.105604	MD	Context
786	-4.39086	MD	Context
787	0.34338186035233775	MD	Context
788	-1.3702	MD	Context
789	-5.64775	MD	Context
790	-1.02851	MD	Context
791	-0.54704	MD	Context
792	-3.36229	MD	Context
793	-5.59198	MD	Context
794	0.5532577571309785	MD	Context
795	-0.806548	MD	Context
796	-0.105604	MD	Context
797	-5.64775	MD	Context
798	0.7996523954802628	MD	Context
799	-1.8538	MD	Context
800	0.536365	MD	Context
801	-4.43944	MD	Context
802	-0.19349	MD	Context
803	0.026110724584046643	MD	Context
804	-1.3702	MD	Context
805	-3.1094	MD	Context
806	0.20211066913634398	MD	Context
807	0.3891183281504039	MD	Context
808	-2.4053	MD	Context
809	0	MD	Context
810	-3.85334	MD	Context
811	-1.90276	MD	Context
812	0.4827923930069956	MD	Context
813	0.026110724584046643	MD	Context
814	-5.64775	MD	Context
815	-0.760119	MD	Context
816	-3.56567	MD	Context
817	-0.791629	MD	Context
818	-5.79202	MD	Context
819	-4.62	MD	Context
820	-2.99375	MD	Context
821	-2.31165	MD	Context
822	0.4776778989552957	MD	Context
823	0.5082341367961288	MD	Context
824	-0.760119	MD	Context
825	-3.00411	MD	Context
826	0.7996523954802628	MD	Context
827	0.5293482394148877	MD	Context
828	-0.785135	MD	Context
829	0.34338186035233775	MD	Context
830	-3.85334	MD	Context
831	-2.94524	MD	Context
832	-0.105604	MD	Context
833	-0.260114	MD	Context
834	-4.24255	MD	Context
835	-2.98044	MD	Context
836	-0.19349	MD	Context
837	0.7996523954802628	MD	Context
838	-0.791629	MD	Context
839	-2.98044	MD	Context
840	-1.02851	MD	Context
841	0.23234366628074074	MD	Context
842	-3.36229	MD	Context
843	-1.90276	MD	Context
844	0.5241551792157286	MD	Context
845	0.5082341367961288	MD	Context
846	0.5196579732941226	MD	Context
847	0.026110724584046643	MD	Context
848	0.5532577571309785	MD	Context
849	0.7603675027742751	MD	Context
850	-0.0275922	MD	Context
851	-1.8538	MD	Context
852	-2.19358	MD	Context
853	-0.594892	LP	Context
854	-1.8538	LP	Context
855	0.23234366628074074	LP	Context
856	0.5293482394148877	LP	Context
857	0.3891183281504039	LP	Context
858	0.5082341367961288	LP	Context
859	-0.445596	LP	Context
860	0.026110724584046643	LP	Context
861	-3.36229	LP	Context
862	0.734722	LP	Context
863	-3.85334	LP	Context
864	-0.594892	LP	Context
865	-0.19349	LP	Context
866	0	LP	Context
867	-21.2312	LP	Context
868	-4.73794	LP	Context
869	-1.02851	LP	Context
870	-44.6861	LP	Context
871	-21.2312	LP	Context
872	-4.24255	LP	Context
873	-44.6861	LP	Context
874	0.4827923930069956	LP	Context
875	-7.26311	LP	Context
876	-6.39859	LP	Context
877	-9.16985	LP	Context
878	-0.659066	LP	Context
879	-44.6861	LP	Context
880	-44.6861	LP	Context
881	-3.85334	LP	Context
882	-21.2312	LP	Context
883	-9.16985	LP	Context
884	-44.6861	LP	Context
885	-44.6861	LP	Context
886	-4.73794	LP	Context
887	-5.64775	LP	Context
888	0.20211066913634398	LP	Context
889	-4.39086	LP	Context
890	-4.34094	LP	Context
891	0.1412114989847636	LP	Context
892	0.5082341367961288	LP	Context
893	-6.39859	LP	Context
894	-0.659066	LP	Context
895	-5.59198	LP	Context
896	-2.19358	LP	Context
897	-4.73794	LP	Context
898	-1.60501	LP	Context
899	-6.66653	LP	Context
900	-0.19349	LP	Context
901	-4.73794	LP	Context
902	0.5532577571309785	LP	Context
903	-3.85334	LP	Context
904	-4.2056	LP	Context
905	-5.64775	LP	Context
906	0.536365	LP	Context
907	0.536365	LP	Context
908	-1.02851	LP	Context
909	-3.00411	LP	Context
910	-0.0275922	LP	Context
911	0.1412114989847636	LP	Context
912	-1.3702	LP	Context
913	-2.98044	LP	Context
914	0.20211066913634398	LP	Context
915	0.7996523954802628	LP	Context
916	0.734722	LP	Context
917	0.7603675027742751	LP	Context
918	-0.266606	LP	Context
919	-6.40282	LP	Context
920	-3.56567	LP	Context
921	-4.34094	LP	Context
922	0.24742333150318963	LP	Context
923	-3.85334	LP	Context
924	0.4827923930069956	LP	Context
925	-0.753465	LP	Context
926	0.5082341367961288	LP	Context
927	0.4827923930069956	LP	Context
928	0.7603675027742751	LP	Context
929	0.734722	LP	Context
930	-3.1094	LP	Context
931	-3.00411	LP	Context
932	0.34338186035233775	LP	Context
933	-44.6861	LP	Context
934	-4.22843	LP	Context
935	0.33127601497174763	LP	Context
936	-4.34094	LP	Context
937	-4.34094	LP	Context
938	-9.29349	LP	Context
939	-3.56567	LP	Context
940	-44.6861	LP	Context
941	-0.659066	LP	Context
942	-6.40282	LP	Context
943	0.3891183281504039	LP	Context
944	-7.26311	LP	Context
945	-4.43944	LP	Context
946	-1.31353	LP	Context
947	-1.60501	LP	Context
948	0.5241551792157286	LP	Context
949	-0.19349	LP	Context
950	-5.64775	LP	Context
951	-3.85334	LP	Context
952	-44.6861	LP	Context
953	-0.0275922	LP	Context
954	-2.89188	LP	Context
955	-3.1094	LP	Context
956	-9.16985	LP	Context
957	-0.266606	LP	Context
958	-2.98044	LP	Context
959	-0.775258	LP	Context
960	0.23234366628074074	LP	Context
961	-2.4053	LP	Context
962	-4.73794	LP	Context
963	-2.31165	LP	Context
964	0.20211066913634398	LP	Context
965	-0.806548	LP	Context
966	-0.76369	LP	Context
967	-9.29349	LP	Context
968	-0.594892	LP	Context
969	-1.60501	LP	Context
970	-2.31165	LP	Context
971	-2.89188	LP	Context
972	0.4827923930069956	LP	Context
973	0.3891183281504039	LP	Context
974	-4.39086	LP	Context
975	0.23234366628074074	LP	Context
976	0.7603675027742751	LP	Context
977	-3.00411	LP	Context
978	0	LP	Context
979	0	LP	Context
980	-2.89188	LP	Context
981	-2.31165	LP	Context
982	0.33127601497174763	LP	Context
983	-4.43944	LP	Context
984	-4.39086	LP	Context
985	-0.775258	LP	Context
986	0.34338186035233775	LP	Context
987	-3.56567	LP	Context
988	-3.36229	LP	Context
989	-2.19358	LP	Context
990	-2.19358	LP	Context
991	-0.19349	LP	Context
992	0.23234366628074074	LP	Context
993	0.4776778989552957	LP	Context
994	0.4827923930069956	LP	Context
995	-2.89188	LP	Context
996	-44.6861	LP	Context
997	-5.63772	LP	Context
998	-4.62	LP	Context
999	-44.6861	LP	Context
1000	-4.34094	LP	Context
1001	-0.760119	LP	Context
1002	-4.43944	LP	Context
1003	-0.785135	LP	Context
1004	-0.105604	LP	Context
1005	-4.22843	LP	Context
1006	-44.6861	LP	Context
1007	-0.760119	LP	Context
1008	-4.4495	LP	Context
1009	-0.753465	LP	Context
1010	-1.31353	LP	Context
1011	0.3200474156067678	LP	Context
1012	-4.2056	IL	Context
1013	-2.98044	IL	Context
1014	-9.29349	IL	Context
1015	-3.56567	IL	Context
1016	-44.6861	IL	Context
1017	-1.60501	IL	Context
1018	-1.3702	IL	Context
1019	-0.760119	IL	Context
1020	-44.6861	IL	Context
1021	-12.8668	IL	Context
1022	-1.90276	IL	Context
1023	-4.39086	IL	Context
1024	-21.2312	IL	Context
1025	-0.775258	IL	Context
1026	-5.75339	IL	Context
1027	-5.13128	IL	Context
1028	-3.00411	IL	Context
1029	-4.44012	IL	Context
1030	-0.775258	IL	Context
1031	-2.89188	IL	Context
1032	-44.6861	IL	Context
1033	-44.6861	IL	Context
1034	-0.775258	IL	Context
1035	-0.594892	IL	Context
1036	0.5196579732941226	IL	Context
1037	-44.6861	IL	Context
1038	-44.6861	IL	Context
1039	-9.16985	IL	Context
1040	-6.40282	IL	Context
1041	-1.90276	IL	Context
1042	-0.594892	IL	Context
1043	-44.6861	IL	Context
1044	-44.6861	IL	Context
1045	-5.63772	IL	Context
1046	0.5082341367961288	IL	Context
1047	0.5293482394148877	IL	Context
1048	-12.8668	IL	Context
1049	-44.6861	IL	Context
1050	-4.4495	IL	Context
1051	0.7603675027742751	IL	Context
1052	-4.62	IL	Context
1053	0	IL	Context
1054	-0.659066	IL	Context
1055	-0.806548	IL	Context
1056	-9.29349	IL	Context
1057	-6.39859	IL	Context
1058	-5.79202	IL	Context
1059	0.7996523954802628	IL	Context
1060	-4.22843	IL	Context
1061	-6.39859	IL	Context
1062	-6.40282	IL	Context
1063	0	IL	Context
1064	-6.39859	IL	Context
1065	-7.26311	IL	Context
1066	0.5082341367961288	IL	Context
1067	-5.64775	IL	Context
1068	-1.90276	IL	Context
1069	-21.2312	IL	Context
1070	-0.0275922	IL	Context
1071	0.5293482394148877	IL	Context
1072	-0.76369	IL	Context
1073	-4.34094	IL	Context
1074	0.33127601497174763	IL	Context
1075	-0.54704	IL	Context
1076	-0.260114	IL	Context
1077	-6.40282	IL	Context
1078	0.33127601497174763	IL	Context
1079	-0.19349	IL	Context
1080	-0.0275922	IL	Context
1081	-1.31353	IL	Context
1082	-0.19349	IL	Context
1083	-4.22843	IL	Context
1084	-0.445596	IL	Context
1085	-0.806548	IL	Context
1086	-44.6861	IL	Context
1087	-1.8538	IL	Context
1088	-1.60501	IL	Context
1089	-44.6861	IL	Context
1090	0.7603675027742751	IL	Context
1091	-1.02851	IL	Context
1092	-0.19349	IL	Context
1093	-44.6861	IL	Context
1094	-4.43944	IL	Context
1095	0.7603675027742751	IL	Context
1096	0.23234366628074074	IL	Context
1097	-4.24255	IL	Context
1098	-0.760119	IL	Context
1099	-0.594892	IL	Context
1100	0.5532577571309785	IL	Context
1101	-2.89188	IL	Context
1102	-0.445596	IL	Context
1103	-1.31353	IL	Context
1104	-4.44012	IL	Context
1105	-0.54704	IL	Context
1106	-1.3702	IL	Context
1107	-0.791629	IL	Context
1108	-0.753465	IL	Context
1109	-0.445596	IL	Context
1110	-4.4495	IL	Context
1111	-0.594892	IL	Context
1112	0.3200474156067678	IL	Context
1113	0.7603675027742751	IL	Context
1114	0.5241551792157286	IL	Context
1115	0.34338186035233775	IL	Context
1116	-2.94524	IL	Context
1117	0.5241551792157286	IL	Context
1118	0.33127601497174763	IL	Context
1119	-0.0275922	IL	Context
1120	0	IL	Context
1121	0.5241551792157286	IL	Context
1122	0.24742333150318963	IL	Context
1123	-4.24255	IL	Context
1124	-3.56567	IL	Context
1125	-0.760119	IL	Context
1126	-5.75339	IL	Context
1127	-44.6861	IL	Context
1128	-0.753465	IL	Context
1129	0.34338186035233775	IL	Context
1130	-5.13128	IL	Context
1131	-1.90276	IL	Context
1132	-44.6861	IL	Context
1133	-5.13128	IL	Context
1134	0.5532577571309785	IL	Context
1135	-3.48712	IL	Context
1136	-4.73794	IL	Context
1137	-1.60501	IL	Context
1138	-2.98044	IL	Context
1139	-2.4053	IL	Context
1140	0	IL	Context
1141	-3.00411	IL	Context
1142	-7.26311	IL	Context
1143	-2.19358	IL	Context
1144	-4.44012	IL	Context
1145	-4.39086	IL	Context
1146	-44.6861	IL	Context
1147	-4.22843	IL	Context
1148	-44.6861	IL	Context
1149	-0.594892	IL	Context
1150	-0.0275922	IL	Context
1151	0.5082341367961288	IL	Context
1152	-0.76369	IL	Context
1153	-44.6861	IL	Context
1154	-44.6861	IL	Context
1155	-44.6861	IL	Context
1156	-44.6861	IL	Context
1157	0.20211066913634398	IL	Context
1158	-44.6861	IL	Context
1159	-9.29349	IL	Context
1160	-4.4495	IL	Context
1161	-6.39859	IL	Context
1162	-44.6861	IL	Context
1163	-44.6861	IL	Context
1164	-2.98044	IL	Context
1165	-44.6861	IL	Context
1166	0.24742333150318963	IL	Context
1167	-44.6861	IL	Context
1168	0.026110724584046643	IL	Context
1169	-44.6861	IL	Context
1170	-44.6861	IL	Context
1171	-44.6861	IL	Context
1172	0.3891183281504039	IL	Context
1173	-44.6861	IL	Context
1174	-0.775258	IL	Context
1175	0.33127601497174763	IL	Context
1176	-2.19358	IL	Context
1177	0.23234366628074074	IL	Context
1178	-4.43944	IL	Context
1179	-44.6861	IL	Context
1180	0.24742333150318963	IL	Context
1181	-4.4495	IL	Context
1182	-5.79202	IL	Context
1183	0.23234366628074074	IL	Context
1184	-44.6861	IL	Context
1185	-1.31353	IL	Context
1186	-44.6861	IL	Context
1187	0.5241551792157286	IL	Context
1188	-44.6861	IL	Context
1189	-44.6861	IL	Context
1190	-5.59198	IL	Context
1191	-44.6861	IL	Context
1192	-44.6861	IL	Context
1193	-44.6861	IL	Context
1194	-44.6861	IL	Context
1195	-0.760119	IL	Context
1196	-44.6861	IL	Context
1197	-44.6861	IL	Context
1198	-44.6861	IL	Context
1199	-44.6861	IL	Context
1200	-44.6861	IL	Context
1201	-44.6861	IL	Context
1202	-44.6861	IL	Context
1203	-44.6861	IL	Context
1204	-44.6861	IL	Context
1205	-3.56567	IL	Context
1206	-44.6861	IL	Context
1207	-44.6861	IL	Context
1208	-44.6861	IL	Context
1209	-4.34094	IL	Context
1210	-0.753465	IL	Context
1211	-4.34094	IL	Context
1212	-44.6861	IL	Context
1213	-44.6861	IL	Context
1214	-2.19358	IL	Context
1215	-21.2312	IL	Context
1216	0.24742333150318963	IL	Context
1217	-4.4495	IL	Context
1218	-44.6861	IL	Context
1219	-44.6861	IL	Context
1220	-44.6861	IL	Context
1221	-0.659066	IL	Context
1222	-44.6861	IL	Context
1223	-0.659066	IL	Context
1224	-44.6861	IL	Context
1225	-0.54704	IL	Context
1226	-7.26311	IL	Context
1227	-2.99375	IL	Context
1228	-44.6861	IL	Context
1229	-6.40282	IL	Context
1230	0.5082341367961288	IL	Context
1231	-3.00411	IL	Context
1232	0.5532577571309785	IL	Context
1233	0.5196579732941226	IL	Context
1234	-4.62	IL	Context
1235	-1.02851	IL	Context
1236	-44.6861	IL	Context
1237	0.5293482394148877	IL	Context
1238	0.4776778989552957	IL	Context
1239	-5.63772	IL	Context
1240	-0.76369	IL	Context
1241	-21.2312	IL	Context
1242	-0.0275922	IL	Context
1243	-2.31165	IL	Context
1244	-3.48712	IL	Context
1245	-5.64775	IL	Context
1246	-0.0275922	IL	Context
1247	-4.62	IL	Context
1248	0.20211066913634398	IL	Context
1249	-0.806548	IL	Context
1250	0.20211066913634398	IL	Context
1251	-9.16985	IL	Context
1252	-0.260114	IL	Context
1253	-3.00411	IL	Context
1254	0.34338186035233775	IL	Context
1255	-0.105604	IL	Context
1256	-44.6861	IL	Context
1257	-44.6861	IL	Context
1258	-2.4053	IL	Context
1259	-12.8668	IL	Context
1260	0.1412114989847636	IL	Context
1261	-3.48712	IL	Context
1262	0.3200474156067678	IL	Context
1263	0.23234366628074074	IL	Context
1264	-0.445596	IL	Context
1265	0.1412114989847636	IL	Context
1266	0.026110724584046643	IL	Context
1267	0.3200474156067678	IL	Context
1268	0.23234366628074074	IL	Context
1269	-0.105604	IL	Context
1270	-4.22843	IL	Context
1271	0.34338186035233775	IL	Context
1272	-4.22843	IL	Context
1273	0.5196579732941226	IL	Context
1274	0.5241551792157286	IL	Context
1275	-2.19358	IL	Context
1276	-44.6861	IL	Context
1277	-0.760119	IL	Context
1278	-3.00411	IL	Context
1279	-0.266606	IL	Context
1280	-0.806548	IL	Context
1281	-0.260114	IL	Context
1282	-0.105604	IL	Context
1283	0.536365	IL	Context
1284	0.34338186035233775	IL	Context
1285	0.7603675027742751	IL	Context
1286	-3.48712	IL	Context
1287	0.3200474156067678	IL	Context
1288	-1.8538	IL	Context
1289	-0.105604	IL	Context
1290	-1.8538	IL	Context
1291	-44.6861	IL	Context
1292	-4.44012	IL	Context
1293	-44.6861	IL	Context
1294	-0.760119	IL	Context
1295	-0.260114	IL	Context
1296	-2.31165	IL	Context
1297	-0.260114	IL	Context
1298	-2.94524	IL	Context
1299	0.3891183281504039	IL	Context
1300	0.23234366628074074	IL	Context
1301	-0.266606	IL	Context
1302	-6.66653	IL	Context
1303	-0.594892	IL	Context
1304	-0.266606	IL	Context
1305	0.5196579732941226	IL	Context
1306	-44.6861	IL	Context
1307	-6.66653	IL	Context
1308	0.5532577571309785	IL	Context
1309	0.1412114989847636	IL	Context
1310	-9.16985	IL	Context
1311	-0.806548	IL	Context
1312	0.7996523954802628	IL	Context
1313	-2.19358	IL	Context
1314	-1.60501	IL	Context
1315	-5.79202	IL	Context
1316	-1.8538	IL	Context
1317	0.3891183281504039	IL	Context
1318	0.4827923930069956	IL	Context
1319	-3.00411	IL	Context
1320	-1.60501	IL	Context
1321	0.7603675027742751	IL	Context
1322	-3.00411	IL	Context
1323	-0.753465	IL	Context
1324	0.4776778989552957	IL	Context
1325	-44.6861	IL	Context
1326	-4.24255	IL	Context
1327	-6.66653	IL	Context
1328	-0.791629	IL	Context
1329	-6.66653	IL	Context
1330	-1.3702	IL	Context
1331	0	IL	Context
1332	0.34338186035233775	IL	Context
1333	0	IL	Context
1334	-4.2056	IL	Context
1335	-2.4053	IL	Context
1336	-5.63772	IL	Context
1337	-5.13128	IL	Context
1338	0.4827923930069956	IL	Context
1339	0.24742333150318963	IL	Context
1340	-0.266606	IL	Context
1341	-44.6861	IL	Context
1342	-4.34094	IL	Context
1343	-4.44012	IL	Context
1344	0.3200474156067678	IL	Context
1345	0.5293482394148877	IL	Context
1346	-5.13128	IL	Context
1347	-3.48712	IL	Context
1348	-4.2056	IL	Context
1349	-0.753465	IL	Context
1350	-6.40282	IL	Context
1351	-0.806548	IL	Context
1352	-5.59198	IL	Context
1353	-4.2056	IL	Context
1354	-3.36229	IL	Context
1355	-1.31353	IL	Context
1356	-2.98044	IL	Context
1357	0.3891183281504039	IL	Context
1358	-6.66653	IL	Context
1359	-0.753465	IL	Context
1360	-5.13128	IL	Context
1361	-4.62	IL	Context
1362	-2.89188	IL	Context
1363	-21.2312	IL	Context
1364	-6.66653	IL	Context
1365	-4.73794	IL	Context
1366	-44.6861	IL	Context
1367	-21.2312	IL	Context
1368	-44.6861	IL	Context
1369	-44.6861	IL	Context
1370	-7.26311	IL	Context
1371	-0.785135	IL	Context
1372	-5.75339	IL	Context
1373	-5.13128	IL	Context
1374	-44.6861	IL	Context
1375	-3.36229	IL	Context
1376	0.24742333150318963	IL	Context
1377	-2.4053	IL	Context
1378	-2.31165	IL	Context
1379	-3.00411	IL	Context
1380	0.7996523954802628	IL	Context
1381	-44.6861	IL	Context
1382	-5.79202	VA	Context
1383	-1.90276	VA	Context
1384	-3.56567	VA	Context
1385	-4.34094	VA	Context
1386	-0.760119	VA	Context
1387	-5.13128	VA	Context
1388	0.33127601497174763	VA	Context
1389	0.24742333150318963	VA	Context
1390	0	VA	Context
1391	0.5082341367961288	VA	Context
1392	0.026110724584046643	VA	Context
1393	-0.785135	VA	Context
1394	-0.260114	VA	Context
1395	-1.3702	VA	Context
1396	-9.16985	VA	Context
1397	-3.1094	VA	Context
1398	0.4827923930069956	VA	Context
1399	0.20211066913634398	VA	Context
1400	0.33127601497174763	VA	Context
1401	-0.791629	VA	Context
1402	-0.445596	VA	Context
1403	0.3891183281504039	VA	Context
1404	0.1412114989847636	VA	Context
1405	0.4827923930069956	VA	Context
1406	-2.31165	VA	Context
1407	0.5293482394148877	VA	Context
1408	-0.105604	VA	Context
1409	0.734722	VA	Context
1410	0.20211066913634398	VA	Context
1411	0.5293482394148877	VA	Context
1412	-0.775258	VA	Context
1413	-0.806548	VA	Context
1414	0.5196579732941226	VA	Context
1415	-0.260114	VA	Context
1416	-0.76369	VA	Context
1417	-0.659066	VA	Context
1418	-1.90276	VA	Context
1419	-1.31353	VA	Context
1420	0.1412114989847636	VA	Context
1421	0.5293482394148877	VA	Context
1422	-6.66653	VA	Context
1423	0.734722	VA	Context
1424	0.4827923930069956	VA	Context
1425	-0.76369	VA	Context
1426	0.24742333150318963	VA	Context
1427	0.5082341367961288	VA	Context
1428	-0.659066	VA	Context
1429	0.3891183281504039	VA	Context
1430	-1.60501	VA	Context
1431	-5.13128	VA	Context
1432	0.20211066913634398	VA	Context
1433	0.026110724584046643	VA	Context
1434	-5.59198	VA	Context
1435	-0.791629	VA	Context
1436	0.33127601497174763	VA	Context
1437	0.5196579732941226	VA	Context
1438	0.7603675027742751	VA	Context
1439	0.3891183281504039	VA	Context
1440	-0.791629	VA	Context
1441	-0.594892	VA	Context
1442	-4.73794	VA	Context
1443	-1.02851	VA	Context
1444	-3.48712	VA	Context
1445	0.5532577571309785	VA	Context
1446	0.5532577571309785	VA	Context
1447	-1.3702	VA	Context
1448	-4.24255	VA	Context
1449	0.7996523954802628	VA	Context
1450	-4.22843	VA	Context
1451	-44.6861	VA	Context
1452	0.536365	VA	Context
1453	0.536365	VA	Context
1454	0.026110724584046643	VA	Context
1455	-1.60501	VA	Context
1456	-4.4495	VA	Context
1457	0.5532577571309785	VA	Context
1458	-6.66653	VA	Context
1459	-5.63772	VA	Context
1460	-0.105604	VA	Context
1461	0.5196579732941226	VA	Context
1462	-6.66653	VA	Context
1463	-4.73794	VA	Context
1464	0.5082341367961288	VA	Context
1465	-44.6861	VA	Context
1466	0.026110724584046643	VA	Context
1467	-44.6861	VA	Context
1468	-3.48712	VA	Context
1469	-5.59198	VA	Context
1470	-2.31165	VA	Context
1471	0.24742333150318963	VA	Context
1472	-3.85334	VA	Context
1473	-4.43944	VA	Context
1474	-0.105604	VA	Context
1475	-0.775258	VA	Context
1476	-3.00411	VA	Context
1477	-2.94524	VA	Context
1478	-4.43944	VA	Context
1479	-2.99375	VA	Context
1480	-44.6861	VA	Context
1481	-44.6861	VA	Context
1482	-1.60501	VA	Context
1483	0.3200474156067678	VA	Context
1484	-1.60501	VA	Context
1485	-0.760119	VA	Context
1486	0.34338186035233775	VA	Context
1487	0.20211066913634398	VA	Context
1488	0	VA	Context
1489	-0.806548	VA	Context
1490	-0.0275922	VA	Context
1491	-1.3702	VA	Context
1492	-0.19349	VA	Context
1493	-5.63772	VA	Context
1494	-0.791629	VA	Context
1495	-0.791629	VA	Context
1496	-0.445596	VA	Context
1497	-3.85334	VA	Context
1498	-3.56567	VA	Context
1499	-0.54704	VA	Context
1500	0.7603675027742751	VA	Context
1501	-0.445596	VA	Context
1502	0.7996523954802628	VA	Context
1503	0.5082341367961288	VA	Context
1504	0.734722	VA	Context
1505	-0.753465	VA	Context
1506	-1.3702	VA	Context
1507	0.536365	VA	Context
1508	-0.54704	VA	Context
1509	0.3200474156067678	VA	Context
1510	-1.31353	VA	Context
1511	-2.19358	VA	Context
1512	-0.260114	VA	Context
1513	0.1412114989847636	VA	Context
1514	0.5532577571309785	VA	Context
1515	-3.56567	VA	Context
1516	0.34338186035233775	VA	Context
1517	0.5293482394148877	VA	Context
1518	-1.02851	VA	Context
1519	-1.60501	VA	Context
1520	-0.260114	VA	Context
1521	-4.39086	VA	Context
1522	0.1412114989847636	VA	Context
1523	0.23234366628074074	VA	Context
1524	-5.63772	VA	Context
1525	0.5196579732941226	VA	Context
1526	0.026110724584046643	VA	Context
1527	-1.90276	VA	Context
1528	0.3891183281504039	VA	Context
1529	-0.594892	VA	Context
1530	0.7603675027742751	VA	Context
1531	-0.775258	VA	Context
1532	-1.02851	VA	Context
1533	0.4776778989552957	VA	Context
1534	-1.31353	VA	Context
1535	-2.4053	VA	Context
1536	-3.56567	VA	Context
1537	0.3200474156067678	VA	Context
1538	-0.266606	VA	Context
1539	-6.40282	VA	Context
1540	-0.76369	VA	Context
1541	-5.79202	VA	Context
1542	0.5293482394148877	VA	Context
1543	0.4776778989552957	VA	Context
1544	-0.19349	VA	Context
1545	-4.4495	VA	Context
1546	-4.22843	VA	Context
1547	-6.40282	VA	Context
1548	0.4776778989552957	VA	Context
1549	-3.85334	VA	Context
1550	-0.775258	VA	Context
1551	-4.24255	VA	Context
1552	-0.445596	VA	Context
1553	-4.4495	VA	Context
1554	-12.8668	PuM	Context
1555	-2.99375	PuM	Context
1556	-5.59198	PuM	Context
1557	-9.16985	PuM	Context
1558	-4.34094	PuM	Context
1559	0.5532577571309785	PuM	Context
1560	-4.73794	PuM	Context
1561	-4.4495	PuM	Context
1562	0.3200474156067678	PuM	Context
1563	0	PuM	Context
1564	-44.6861	PuM	Context
1565	0.7603675027742751	PuM	Context
1566	-2.4053	PuM	Context
1567	-4.44012	PuM	Context
1568	-2.31165	PuM	Context
1569	-6.40282	PuM	Context
1570	-2.89188	PuM	Context
1571	-0.76369	PuM	Context
1572	0.4827923930069956	PuM	Context
1573	0.24742333150318963	PuM	Context
1574	-2.19358	PuM	Context
1575	-0.76369	PuM	Context
1576	0.33127601497174763	PuM	Context
1577	-5.13128	PuM	Context
1578	-0.806548	PuM	Context
1579	-5.59198	PuM	Context
1580	-0.19349	PuM	Context
1581	-44.6861	PuM	Context
1582	-1.02851	PuM	Context
1583	-9.16985	PuM	Context
1584	-1.8538	PuM	Context
1585	-1.02851	PuM	Context
1586	-44.6861	PuM	Context
1587	-44.6861	PuM	Context
1588	-4.39086	PuM	Context
1589	-4.43944	PuM	Context
1590	-0.54704	PuM	Context
1591	-5.13128	PuM	Context
1592	-1.8538	PuM	Context
1593	-0.54704	PuM	Context
1594	-1.8538	PuM	Context
1595	-0.54704	PuM	Context
1596	-3.1094	PuM	Context
1597	-3.36229	PuM	Context
1598	0.3200474156067678	PuM	Context
1599	-5.75339	PuM	Context
1600	-3.85334	PuM	Context
1601	0.4776778989552957	PuM	Context
1602	-44.6861	PuM	Context
1603	-1.31353	PuM	Context
1604	-6.66653	PuM	Context
1605	0.3891183281504039	PuM	Context
1606	-44.6861	PuM	Context
1607	-44.6861	PuM	Context
1608	-5.13128	PuM	Context
1609	-44.6861	PuM	Context
1610	-5.75339	PuM	Context
1611	-4.2056	PuM	Context
1612	-4.73794	PuM	Context
1613	-0.760119	PuM	Context
1614	-0.54704	PuM	Context
1615	0.5532577571309785	PuM	Context
1616	0.5532577571309785	PuM	Context
1617	-2.19358	PuM	Context
1618	-44.6861	PuM	Context
1619	-4.73794	PuM	Context
1620	-4.22843	PuM	Context
1621	-3.00411	PuM	Context
1622	-44.6861	PuM	Context
1623	0.5082341367961288	PuM	Context
1624	-4.4495	PuM	Context
1625	-2.98044	PuM	Context
1626	-0.659066	PuM	Context
1627	-5.75339	PuM	Context
1628	-0.753465	PuM	Context
1629	-9.29349	PuM	Context
1630	-3.48712	PuM	Context
1631	-3.36229	PuM	Context
1632	0.5196579732941226	PuM	Context
1633	-44.6861	PuM	Context
1634	-44.6861	PuM	Context
1635	-44.6861	PuM	Context
1636	-44.6861	PuM	Context
1637	-4.44012	PuM	Context
1638	-1.60501	PuM	Context
1639	-21.2312	PuM	Context
1640	-44.6861	PuM	Context
1641	-4.44012	PuM	Context
1642	-1.3702	PuM	Context
1643	-0.760119	PuM	Context
1644	-6.39859	PuM	Context
1645	-0.260114	PuM	Context
1646	-44.6861	PuM	Context
1647	-44.6861	PuM	Context
1648	-4.2056	PuM	Context
1649	-2.19358	PuM	Context
1650	-44.6861	PuM	Context
1651	-7.26311	PuM	Context
1652	-44.6861	PuM	Context
1653	-12.8668	PuM	Context
1654	-0.0275922	PuM	Context
1655	-44.6861	PuM	Context
1656	-0.54704	PuM	Context
1657	-44.6861	PuM	Context
1658	-44.6861	PuM	Context
1659	-2.99375	PuM	Context
1660	0.734722	PuM	Context
1661	-9.29349	PuM	Context
1662	-44.6861	PuM	Context
1663	-21.2312	PuM	Context
1664	-4.44012	PuM	Context
1665	-2.99375	PuM	Context
1666	0.1412114989847636	PuM	Context
1667	-44.6861	PuM	Context
1668	-44.6861	PuM	Context
1669	-4.2056	PuM	Context
1670	-3.1094	PuM	Context
1671	-1.02851	PuM	Context
1672	-44.6861	PuM	Context
1673	-44.6861	PuM	Context
1674	-4.73794	PuM	Context
1675	-0.785135	PuM	Context
1676	-44.6861	PuM	Context
1677	-44.6861	PuM	Context
1678	-44.6861	PuM	Context
1679	-5.64775	PuM	Context
1680	-4.39086	PuM	Context
1681	0	PuM	Context
1682	-44.6861	PuM	Context
1683	-44.6861	PuM	Context
1684	-44.6861	PuM	Context
1685	-44.6861	PuM	Context
1686	-0.260114	PuM	Context
1687	-44.6861	PuM	Context
1688	-44.6861	PuM	Context
1689	-44.6861	PuM	Context
1690	-6.66653	PuM	Context
1691	-5.75339	PuM	Context
1692	-4.24255	PuM	Context
1693	-2.98044	PuM	Context
1694	-0.785135	PuM	Context
1695	-3.56567	PuM	Context
1696	-21.2312	PuM	Context
1697	-1.8538	PuM	Context
1698	-0.659066	PuM	Context
1699	-0.54704	PuM	Context
1700	-0.76369	PuM	Context
1701	-44.6861	PuM	Context
1702	-4.2056	PuM	Context
1703	-7.26311	PuM	Context
1704	-5.59198	PuM	Context
1705	-0.775258	PuM	Context
1706	-5.79202	PuM	Context
1707	-4.24255	PuM	Context
1708	-44.6861	PuM	Context
1709	-44.6861	PuM	Context
1710	-44.6861	PuM	Context
1711	-4.22843	PuM	Context
1712	-44.6861	PuM	Context
1713	-44.6861	PuM	Context
1714	-12.8668	PuM	Context
1715	-44.6861	PuM	Context
1716	-44.6861	PuM	Context
1717	-44.6861	PuM	Context
1718	-44.6861	PuM	Context
1719	-44.6861	PuM	Context
1720	-44.6861	PuM	Context
1721	-44.6861	PuM	Context
1722	-3.48712	PuM	Context
1723	-5.75339	PuM	Context
1724	0.734722	PuM	Context
1725	-44.6861	PuM	Context
1726	0.3200474156067678	PuM	Context
1727	0.34338186035233775	PuM	Context
1728	-0.775258	PuM	Context
1729	-1.90276	PuM	Context
1730	0.026110724584046643	PuM	Context
1731	0.5293482394148877	PuM	Context
1732	0.1412114989847636	PuM	Context
1733	-6.40282	PuM	Context
1734	-0.775258	PuM	Context
1735	-0.753465	PuM	Context
1736	-4.39086	PuM	Context
1737	-0.260114	PuM	Context
1738	-44.6861	PuM	Context
1739	-44.6861	PuM	Context
1740	-44.6861	PuM	Context
1741	-44.6861	PuM	Context
1742	-44.6861	PuM	Context
1743	-44.6861	PuM	Context
1744	-44.6861	PuM	Context
1745	-44.6861	PuM	Context
1746	-44.6861	PuM	Context
1747	-44.6861	PuM	Context
1748	-44.6861	PuM	Context
1749	-44.6861	PuM	Context
1750	-1.8538	PuM	Context
1751	-44.6861	PuM	Context
1752	-0.54704	PuM	Context
1753	0.33127601497174763	PuM	Context
1754	0.1412114989847636	PuM	Context
1755	-0.806548	PuM	Context
1756	0.34338186035233775	PuM	Context
1757	-7.26311	PuM	Context
1758	-0.19349	PuM	Context
1759	-44.6861	PuM	Context
1760	-44.6861	PuM	Context
1761	-44.6861	PuM	Context
1762	-44.6861	PuM	Context
1763	-0.791629	PuM	Context
1764	-44.6861	PuM	Context
1765	-44.6861	PuM	Context
1766	-5.79202	PuM	Context
1767	-44.6861	PuM	Context
1768	-44.6861	PuM	Context
1769	-5.13128	PuM	Context
1770	-0.753465	PuM	Context
1771	-1.31353	PuM	Context
1772	-44.6861	PuM	Context
1773	-0.266606	PuM	Context
1774	-0.266606	PuM	Context
1775	0.3200474156067678	PuM	Context
1776	0.4776778989552957	PuM	Context
1777	-0.594892	PuM	Context
1778	-3.85334	PuM	Context
1779	-0.760119	PuM	Context
1780	0.5241551792157286	PuM	Context
1781	-4.62	PuM	Context
1782	-44.6861	PuM	Context
1783	-44.6861	PuM	Context
1784	-44.6861	PuM	Context
1785	-3.48712	PuM	Context
1786	-3.85334	PuM	Context
1787	-44.6861	PuM	Context
1788	-5.63772	PuM	Context
1789	-44.6861	PuM	Context
1790	-4.22843	PuM	Context
1791	-44.6861	PuM	Context
1792	-3.56567	PuM	Context
1793	-0.785135	PuM	Context
1794	0.23234366628074074	PuM	Context
1795	-44.6861	PuM	Context
1796	-44.6861	PuM	Context
1797	-44.6861	PuM	Context
1798	-44.6861	PuM	Context
1799	-44.6861	PuM	Context
1800	-44.6861	PuM	Context
1801	-44.6861	PuM	Context
1802	-44.6861	PuM	Context
1803	-9.29349	PuM	Context
1804	-1.60501	PuM	Context
1805	-4.62	PuM	Context
1806	0.34338186035233775	PuM	Context
1807	0.5532577571309785	PuM	Context
1808	-44.6861	PuM	Context
1809	-44.6861	PuM	Context
1810	-44.6861	PuM	Context
1811	-44.6861	PuM	Context
1812	-44.6861	PuM	Context
1813	-44.6861	PuM	Context
1814	-44.6861	PuM	Context
1815	-44.6861	PuM	Context
1816	-44.6861	PuM	Context
1817	-4.73794	PuM	Context
1818	-44.6861	PuM	Context
1819	-44.6861	PuM	Context
1820	-44.6861	PuM	Context
1821	-44.6861	PuM	Context
1822	-4.43944	PuM	Context
1823	-1.02851	PuM	Context
1824	-6.66653	PuM	Context
1825	-12.8668	PuM	Context
1826	-7.26311	PuM	Context
1827	0.5082341367961288	PuM	Context
1828	-0.785135	PuM	Context
1829	-0.19349	PuM	Context
1830	-44.6861	PuM	Context
1831	-44.6861	PuM	Context
1832	-1.3702	PuM	Context
1833	-44.6861	PuM	Context
1834	-44.6861	PuM	Context
1835	-44.6861	PuM	Context
1836	-4.39086	PuM	Context
1837	-44.6861	PuM	Context
1838	-44.6861	PuM	Context
1839	-2.31165	PuM	Context
1840	-44.6861	PuM	Context
1841	-44.6861	PuM	Context
1842	-6.40282	PuM	Context
1843	-6.40282	PuM	Context
1844	-44.6861	PuM	Context
1845	-5.75339	PuM	Context
1846	-44.6861	PuM	Context
1847	-44.6861	PuM	Context
1848	-44.6861	PuM	Context
1849	-4.43944	PuM	Context
1850	0.026110724584046643	PuM	Context
1851	-7.26311	PuM	Context
1852	-44.6861	PuM	Context
1853	-12.8668	PuM	Context
1854	-1.31353	PuM	Context
1855	-0.266606	PuM	Context
1856	0	PuM	Context
1857	-2.94524	PuM	Context
1858	-44.6861	PuM	Context
1859	-44.6861	PuM	Context
1860	0.536365	PuM	Context
1861	-44.6861	PuM	Context
1862	-44.6861	PuM	Context
1863	-21.2312	PuM	Context
1864	-5.63772	PuM	Context
1865	-5.64775	PuM	Context
1866	-44.6861	PuM	Context
1867	-1.02851	PuM	Context
1868	-4.4495	PuM	Context
1869	-44.6861	PuM	Context
1870	0.5241551792157286	PuM	Context
1871	-44.6861	PuM	Context
1872	0.5082341367961288	PuM	Context
1873	-5.63772	PuM	Context
1874	-2.89188	PuM	Context
1875	-7.26311	PuM	Context
1876	0.24742333150318963	PuM	Context
1877	-1.90276	PuM	Context
1878	-44.6861	PuM	Context
1879	-44.6861	PuM	Context
1880	-0.753465	PuM	Context
1881	-5.79202	PuM	Context
1882	-3.85334	PuM	Context
1883	-44.6861	PuM	Context
1884	-44.6861	PuM	Context
1885	-6.40282	PuM	Context
1886	-2.19358	PuM	Context
1887	-0.266606	PuM	Context
1888	-44.6861	PuM	Context
1889	-44.6861	PuM	Context
1890	0.20211066913634398	PuM	Context
1891	-44.6861	PuM	Context
1892	-44.6861	PuM	Context
1893	-4.34094	PuM	Context
1894	-44.6861	PuM	Context
1895	-0.266606	PuM	Context
1896	-44.6861	PuM	Context
1897	-4.62	PuM	Context
1898	-6.39859	PuM	Context
1899	-44.6861	PuM	Context
1900	-0.445596	PuM	Context
1901	-0.594892	PuM	Context
1902	0.536365	PuM	Context
1903	-44.6861	PuM	Context
1904	-2.19358	PuM	Context
1905	-2.89188	PuM	Context
1906	0.34338186035233775	PuM	Context
1907	-1.90276	PuM	Context
1908	-44.6861	PuM	Context
1909	-44.6861	PuM	Context
1910	-2.99375	PuM	Context
1911	-44.6861	PuM	Context
1912	-44.6861	PuM	Context
1913	-44.6861	PuM	Context
1914	-44.6861	PuM	Context
1915	-9.29349	PuM	Context
1916	-2.89188	PuM	Context
1917	0.026110724584046643	PuM	Context
1918	-0.760119	PuM	Context
1919	-5.13128	PuM	Context
1920	-3.1094	PuM	Context
1921	0.5196579732941226	PuM	Context
1922	-4.4495	PuM	Context
1923	-6.66653	PuM	Context
1924	-4.2056	PuM	Context
1925	-5.64775	PuM	Context
1926	-2.94524	PuM	Context
1927	-4.34094	PuM	Context
1928	-1.8538	PuM	Context
1929	-3.1094	PuM	Context
1930	0.5293482394148877	PuM	Context
1931	-44.6861	PuM	Context
1932	-6.39859	PuM	Context
1933	-44.6861	PuM	Context
1934	0.7996523954802628	PuM	Context
1935	0.536365	PuM	Context
1936	-44.6861	PuM	Context
1937	-44.6861	PuM	Context
1938	-44.6861	PuM	Context
1939	-44.6861	PuM	Context
1940	-44.6861	PuM	Context
1941	-44.6861	PuM	Context
1942	-44.6861	PuM	Context
1943	-44.6861	PuM	Context
1944	-0.260114	PuM	Context
1945	-5.63772	PuM	Context
1946	-44.6861	PuM	Context
1947	0.536365	PuM	Context
1948	-0.753465	PuM	Context
1949	-9.16985	PuM	Context
1950	0.1412114989847636	PuM	Context
1951	-5.75339	PuM	Context
1952	-0.445596	PuM	Context
1953	-44.6861	PuM	Context
1954	-3.00411	PuM	Context
1955	-2.99375	PuM	Context
1956	-5.64775	PuM	Context
1957	-2.98044	PuM	Context
1958	0.5293482394148877	PuM	Context
1959	-5.13128	PuM	Context
1960	-44.6861	PuM	Context
1961	-44.6861	PuM	Context
1962	-0.659066	PuM	Context
1963	-1.31353	PuM	Context
1964	-44.6861	PuM	Context
1965	-44.6861	PuM	Context
1966	-44.6861	PuM	Context
1967	-12.8668	PuM	Context
1968	-6.66653	PuM	Context
1969	-3.56567	PuM	Context
1970	-44.6861	PuM	Context
1971	-44.6861	PuM	Context
1972	-44.6861	PuM	Context
1973	-3.85334	PuM	Context
1974	-44.6861	PuM	Context
1975	-12.8668	PuM	Context
1976	-44.6861	PuM	Context
1977	-1.02851	PuM	Context
1978	-5.63772	PuM	Context
1979	-44.6861	PuM	Context
1980	-44.6861	PuM	Context
1981	-5.75339	PuM	Context
1982	-2.94524	PuM	Context
1983	0.734722	PuM	Context
1984	-12.8668	PuM	Context
1985	-3.36229	PuM	Context
1986	-2.4053	PuM	Context
1987	-12.8668	PuM	Context
1988	-4.44012	PuM	Context
1989	-0.753465	PuM	Context
1990	0.5241551792157286	PuM	Context
1991	-0.791629	PuM	Context
1992	-21.2312	PuM	Context
1993	-4.44012	PuM	Context
1994	-6.66653	PuM	Context
1995	-3.36229	PuM	Context
1996	-0.594892	PuM	Context
1997	-44.6861	PuM	Context
1998	-44.6861	PuM	Context
[truncated: 7,365 more rows]

## Sheet: Fig 8D
	subjects	region	rsa_conditions	prediction_accuracy
0	10001	Thalamus	Context	0.4306459309795116
1	10002	Thalamus	Context	0.3149340909911009
2	10003	Thalamus	Context	0.4416870278718429
3	10004	Thalamus	Context	0.5287653859173398
4	10005	Thalamus	Context	0.3393068570849855
5	10008	Thalamus	Context	0.2443281852134901
6	10010	Thalamus	Context	0.6310838678505793
7	10012	Thalamus	Context	0.2130155111541594
8	10013	Thalamus	Context	0.0434245
9	10014	Thalamus	Context	0.1137149079748036
10	10017	Thalamus	Context	0.6458006120191019
11	10018	Thalamus	Context	0.7446339537308397
12	10019	Thalamus	Context	0.5175841560878974
13	10020	Thalamus	Context	0.00257599
14	10022	Thalamus	Context	0.0075182
15	10023	Thalamus	Context	0.1699652981380437
16	10024	Thalamus	Context	0.622034
17	10025	Thalamus	Context	-0.0525837
18	10027	Thalamus	Context	0.4127215993524663
19	10028	Thalamus	Context	0.724435
20	10031	Thalamus	Context	0.4686015115658625
21	10032	Thalamus	Context	0.458643
22	10033	Thalamus	Context	0.5887879719801983
23	10034	Thalamus	Context	0.4405602200889308
24	10035	Thalamus	Context	0.6637211137604502
25	10036	Thalamus	Context	0.1939306041697523
26	10037	Thalamus	Context	0.6438919891489784
27	10038	Thalamus	Context	0.408705
28	10039	Thalamus	Context	0.5164625355048653
29	10040	Thalamus	Context	0.667267
30	10041	Thalamus	Context	0.5489794442083858
31	10042	Thalamus	Context	0.5681056194025617
32	10043	Thalamus	Context	-0.0876446
33	10044	Thalamus	Context	0.242411
34	10054	Thalamus	Context	-0.0156035
35	10057	Thalamus	Context	0.2366974730874164
36	10058	Thalamus	Context	0.5144741561430531
37	10059	Thalamus	Context	0.4266264177023661
38	10060	Thalamus	Context	0.2308245484806003
39	10063	Thalamus	Context	0.2761121106631448
40	10064	Thalamus	Context	0.314962
41	10066	Thalamus	Context	0.4267728030505944
42	10068	Thalamus	Context	0.1374445512879892
43	10069	Thalamus	Context	0.1688396266435884
44	10071	Thalamus	Context	0.4011387831817475
45	10072	Thalamus	Context	0.8194587030804024
46	10073	Thalamus	Context	0.7898268707530436
47	10074	Thalamus	Context	0.3120938628181162
48	10076	Thalamus	Context	0.2266621701826576
49	10077	Thalamus	Context	0.5257412567067467
50	10080	Thalamus	Context	0.6651668476098122
51	10162	Thalamus	Context	0.2969563480517514
52	10169	Thalamus	Context	0.0929131
53	10170	Thalamus	Context	0.5287740581595021
54	10173	Thalamus	Context	-0.00344909
55	10174	Thalamus	Context	0.0586957
56	10175	Thalamus	Context	0.4482521632258819
57	10176	Thalamus	Context	0.8842457842755657
58	10179	Thalamus	Context	0.0780544
59	10001	Thalamus	CxCO	0.121191
60	10002	Thalamus	CxCO	0.0301085
61	10003	Thalamus	CxCO	0.1685956665093628
62	10004	Thalamus	CxCO	0.179702
63	10005	Thalamus	CxCO	0.1384593815492564
64	10008	Thalamus	CxCO	0.1869812233487598
65	10010	Thalamus	CxCO	0.3309462175776502
66	10012	Thalamus	CxCO	-0.0962251
67	10013	Thalamus	CxCO	0.0469175
68	10014	Thalamus	CxCO	0.1165480499065641
69	10017	Thalamus	CxCO	0.3718503652638096
70	10018	Thalamus	CxCO	0.3791429099660139
71	10019	Thalamus	CxCO	0.3465804496047305
72	10020	Thalamus	CxCO	0.3713115511893435
73	10022	Thalamus	CxCO	0.217266
74	10023	Thalamus	CxCO	-0.00312424
75	10024	Thalamus	CxCO	0.4577519724533258
76	10025	Thalamus	CxCO	0.2173756417856988
77	10027	Thalamus	CxCO	0.1767361603788758
78	10028	Thalamus	CxCO	0.5095091494331071
79	10031	Thalamus	CxCO	0.1003485744524342
80	10032	Thalamus	CxCO	0.2085461269982293
81	10033	Thalamus	CxCO	0.3321705774405548
82	10034	Thalamus	CxCO	0.3364785576448373
83	10035	Thalamus	CxCO	0.4201598591889743
84	10036	Thalamus	CxCO	-0.0991732
85	10037	Thalamus	CxCO	0.4776151473356008
86	10038	Thalamus	CxCO	0.0342518
87	10039	Thalamus	CxCO	0.1133318992132014
88	10040	Thalamus	CxCO	0.2986299126242537
89	10041	Thalamus	CxCO	0.2699614497627837
90	10042	Thalamus	CxCO	0.0603305
91	10043	Thalamus	CxCO	-0.00594377
92	10044	Thalamus	CxCO	0.3021284401050311
93	10054	Thalamus	CxCO	0.0414515
94	10057	Thalamus	CxCO	0.1999333226028952
95	10058	Thalamus	CxCO	0.17751
96	10059	Thalamus	CxCO	0.2928590871039414
97	10060	Thalamus	CxCO	0.2431110068527068
98	10063	Thalamus	CxCO	0.4211343756173425
99	10064	Thalamus	CxCO	0.299933
100	10066	Thalamus	CxCO	-0.0598763
101	10068	Thalamus	CxCO	0.1958890838726854
102	10069	Thalamus	CxCO	0.1163450113234188
103	10071	Thalamus	CxCO	0.2152335720396989
104	10072	Thalamus	CxCO	-0.0363722
105	10073	Thalamus	CxCO	0.3735814084513633
106	10074	Thalamus	CxCO	-0.0943136
107	10076	Thalamus	CxCO	0.1578371940136248
108	10077	Thalamus	CxCO	0.4695655695839127
109	10080	Thalamus	CxCO	0.4188770889398541
110	10162	Thalamus	CxCO	0.1976350903483951
111	10169	Thalamus	CxCO	-0.117876
112	10170	Thalamus	CxCO	0.1399618631664112
113	10173	Thalamus	CxCO	0.3834072931582577
114	10174	Thalamus	CxCO	0.0195637
115	10175	Thalamus	CxCO	0.1206946465423142
116	10176	Thalamus	CxCO	0.2017962011172772
117	10179	Thalamus	CxCO	0.0991835
118	10001	Thalamus	CxSH	0.2007235146746036
119	10002	Thalamus	CxSH	0.2222644985197699
120	10003	Thalamus	CxSH	0.047295
121	10004	Thalamus	CxSH	0.2086203940604261
122	10005	Thalamus	CxSH	0.0606543
123	10008	Thalamus	CxSH	0.1042738909729751
124	10010	Thalamus	CxSH	0.206568
125	10012	Thalamus	CxSH	0.0274292
126	10013	Thalamus	CxSH	0.0887398
127	10014	Thalamus	CxSH	0.1817324453459741
128	10017	Thalamus	CxSH	0.2772545515024898
129	10018	Thalamus	CxSH	0.3599795594731893
130	10019	Thalamus	CxSH	0.2642496716755311
131	10020	Thalamus	CxSH	0.1995578040392755
132	10022	Thalamus	CxSH	0.1875158505931285
133	10023	Thalamus	CxSH	0.0047502
134	10024	Thalamus	CxSH	0.2932032978061619
135	10025	Thalamus	CxSH	0.2114948321327447
136	10027	Thalamus	CxSH	0.1604584702383663
137	10028	Thalamus	CxSH	0.3440314307712993
138	10031	Thalamus	CxSH	0.0622376
139	10032	Thalamus	CxSH	0.1869706964229107
140	10033	Thalamus	CxSH	0.1991680322549562
141	10034	Thalamus	CxSH	0.4672110565605567
142	10035	Thalamus	CxSH	0.3926841530877422
143	10036	Thalamus	CxSH	0.0402456
144	10037	Thalamus	CxSH	0.4067260860432953
145	10038	Thalamus	CxSH	-0.0175194
146	10039	Thalamus	CxSH	0.2197556285770465
147	10040	Thalamus	CxSH	0.2321726007331614
148	10041	Thalamus	CxSH	0.1984519348081972
149	10042	Thalamus	CxSH	0.2188564518813153
150	10043	Thalamus	CxSH	-0.111627
151	10044	Thalamus	CxSH	0.2538785567199679
152	10054	Thalamus	CxSH	-0.0364771
153	10057	Thalamus	CxSH	0.1129480351105298
154	10058	Thalamus	CxSH	0.1103098172114409
155	10059	Thalamus	CxSH	0.3771183079063562
156	10060	Thalamus	CxSH	0.2054597983980118
157	10063	Thalamus	CxSH	0.3216534257635382
158	10064	Thalamus	CxSH	0.3661534423633147
159	10066	Thalamus	CxSH	-0.0239951
160	10068	Thalamus	CxSH	0.1399777519685629
161	10069	Thalamus	CxSH	0.1401787403701779
162	10071	Thalamus	CxSH	0.0779238
163	10072	Thalamus	CxSH	0.0189424
164	10073	Thalamus	CxSH	0.3242527936020994
165	10074	Thalamus	CxSH	-0.137949
166	10076	Thalamus	CxSH	0.073277
167	10077	Thalamus	CxSH	0.3126740122230489
168	10080	Thalamus	CxSH	0.3780692043722611
169	10162	Thalamus	CxSH	0.1407310709650385
170	10169	Thalamus	CxSH	-0.207805
171	10170	Thalamus	CxSH	-0.179275
172	10173	Thalamus	CxSH	0.3131402404553522
173	10174	Thalamus	CxSH	0.0147848
174	10175	Thalamus	CxSH	0.0984616
175	10176	Thalamus	CxSH	0.3422196679473577
176	10179	Thalamus	CxSH	0.0987036
177	10001	Thalamus	Resp	0.2687964125848618
178	10002	Thalamus	Resp	-0.0219298
179	10003	Thalamus	Resp	0.2036398472253633
180	10004	Thalamus	Resp	0.395124
181	10005	Thalamus	Resp	0.3554649961755197
182	10008	Thalamus	Resp	0.3193823790328252
183	10010	Thalamus	Resp	0.4409810556019018
184	10012	Thalamus	Resp	0.103819
185	10013	Thalamus	Resp	0.1182704976768757
186	10014	Thalamus	Resp	0.2489206628605657
187	10017	Thalamus	Resp	0.4190467101399623
188	10018	Thalamus	Resp	0.6767171384103899
189	10019	Thalamus	Resp	0.4670143602137583
190	10020	Thalamus	Resp	-0.0508049
191	10022	Thalamus	Resp	-0.0875401
192	10023	Thalamus	Resp	0.1341563206490058
193	10024	Thalamus	Resp	0.3305753505423907
194	10025	Thalamus	Resp	0.1404250323029931
195	10027	Thalamus	Resp	0.2410008417040864
196	10028	Thalamus	Resp	0.4542286117571804
197	10031	Thalamus	Resp	0.2388853459730719
198	10032	Thalamus	Resp	0.2088814046928124
199	10033	Thalamus	Resp	0.327271
200	10034	Thalamus	Resp	0.2753521087984847
201	10035	Thalamus	Resp	0.4026048221703355
202	10036	Thalamus	Resp	0.0622566
203	10037	Thalamus	Resp	0.5133246074579835
204	10038	Thalamus	Resp	0.2006088936864969
205	10039	Thalamus	Resp	0.240685
206	10040	Thalamus	Resp	0.4861971157077641
207	10041	Thalamus	Resp	0.3638417633601875
208	10042	Thalamus	Resp	0.2788699900286695
209	10043	Thalamus	Resp	0.0432929
210	10044	Thalamus	Resp	0.4310161267586237
211	10054	Thalamus	Resp	-0.0106341
212	10057	Thalamus	Resp	0.2232085783131884
213	10058	Thalamus	Resp	0.2843558031881814
214	10059	Thalamus	Resp	0.2661723317756146
215	10060	Thalamus	Resp	0.1223808713248193
216	10063	Thalamus	Resp	0.1945350700348349
217	10064	Thalamus	Resp	0.3605004567525617
218	10066	Thalamus	Resp	0.422197
219	10068	Thalamus	Resp	0.2095818195729079
220	10069	Thalamus	Resp	-0.0172455
221	10071	Thalamus	Resp	0.4266157610625675
222	10072	Thalamus	Resp	0.592356
223	10073	Thalamus	Resp	0.5618363984292228
224	10074	Thalamus	Resp	0.2202880334285709
225	10076	Thalamus	Resp	0.221254
226	10077	Thalamus	Resp	0.375992
227	10080	Thalamus	Resp	0.5227878632780485
228	10162	Thalamus	Resp	0.1917286640176851
229	10169	Thalamus	Resp	0.1547971414101797
230	10170	Thalamus	Resp	-0.0397452
231	10173	Thalamus	Resp	0.0878081
232	10174	Thalamus	Resp	0.0413654
233	10175	Thalamus	Resp	0.2065001008716442
234	10176	Thalamus	Resp	0.7403335513460475
235	10179	Thalamus	Resp	0.169007
236	10001	Caudate	Context	0.3088360839035057
237	10002	Caudate	Context	0.4320355412302443
238	10003	Caudate	Context	-0.0439713
239	10004	Caudate	Context	0.5619410259850176
240	10005	Caudate	Context	0.326791
241	10008	Caudate	Context	0.4787982617762469
242	10010	Caudate	Context	0.1929157647345457
243	10012	Caudate	Context	0.1265445647163181
244	10013	Caudate	Context	0.00629688
245	10014	Caudate	Context	0.549393
246	10017	Caudate	Context	-0.120961
247	10018	Caudate	Context	0.6796582908225862
248	10019	Caudate	Context	0.3198292319680653
249	10020	Caudate	Context	0.0276794
250	10022	Caudate	Context	0.1603808753296189
251	10023	Caudate	Context	0.185368
252	10024	Caudate	Context	0.2806213975964193
253	10025	Caudate	Context	0.2223559787788222
254	10027	Caudate	Context	0.4388970807917301
255	10028	Caudate	Context	0.717685
256	10031	Caudate	Context	0.130168
257	10032	Caudate	Context	0.1694182970306669
258	10033	Caudate	Context	0.6896698015805314
259	10034	Caudate	Context	0.3671491792224688
260	10035	Caudate	Context	0.2539498729877791
261	10036	Caudate	Context	0.0979812
262	10037	Caudate	Context	0.526002
263	10038	Caudate	Context	0.3179908261723375
264	10039	Caudate	Context	0.5464852835852206
265	10040	Caudate	Context	0.1257567811738563
266	10041	Caudate	Context	0.3253663122106291
267	10042	Caudate	Context	0.6188703535245144
268	10043	Caudate	Context	0.2346325117837418
269	10044	Caudate	Context	0.3250895516067734
270	10054	Caudate	Context	0.0190394
271	10057	Caudate	Context	0.437074
272	10058	Caudate	Context	0.7109458216738208
273	10059	Caudate	Context	0.5974477134244789
274	10060	Caudate	Context	0.410716
275	10063	Caudate	Context	0.1974470738907482
276	10064	Caudate	Context	0.5062806340076033
277	10066	Caudate	Context	-0.0462536
278	10068	Caudate	Context	0.2044137201142349
279	10069	Caudate	Context	0.1575376667157545
280	10071	Caudate	Context	0.4228388210555157
281	10072	Caudate	Context	0.8380406621925178
282	10073	Caudate	Context	0.4302220780043722
283	10074	Caudate	Context	0.5502005920278111
284	10076	Caudate	Context	0.0862864
285	10077	Caudate	Context	0.2828190748111462
286	10080	Caudate	Context	0.2009687919001299
287	10162	Caudate	Context	0.1454637335538498
288	10169	Caudate	Context	0.1487767404023693
289	10170	Caudate	Context	0.4770629979231927
290	10173	Caudate	Context	0.0264364
291	10174	Caudate	Context	0.2044815432663436
292	10175	Caudate	Context	0.3071050746199212
293	10176	Caudate	Context	0.8805009506352134
294	10179	Caudate	Context	0.0997085
295	10001	Caudate	CxCO	-0.0100282
296	10002	Caudate	CxCO	0.00028158
297	10003	Caudate	CxCO	0.3662544628109681
298	10004	Caudate	CxCO	-0.0516727
299	10005	Caudate	CxCO	0.1622748113037848
300	10008	Caudate	CxCO	0.2393409852935799
301	10010	Caudate	CxCO	0.3177477369434907
302	10012	Caudate	CxCO	0.0814297
303	10013	Caudate	CxCO	-0.053233
304	10014	Caudate	CxCO	0.2353181674498357
305	10017	Caudate	CxCO	0.10049
306	10018	Caudate	CxCO	0.190815
307	10019	Caudate	CxCO	0.0350944
308	10020	Caudate	CxCO	0.13267
309	10022	Caudate	CxCO	0.071962
310	10023	Caudate	CxCO	0.0289859
311	10024	Caudate	CxCO	0.3845575687076736
312	10025	Caudate	CxCO	-0.136018
313	10027	Caudate	CxCO	0.1923462803761766
314	10028	Caudate	CxCO	0.3057119072324109
315	10031	Caudate	CxCO	0.0981465
316	10032	Caudate	CxCO	-0.159433
317	10033	Caudate	CxCO	0.2139632542786838
318	10034	Caudate	CxCO	0.0483782
319	10035	Caudate	CxCO	0.1055306643776616
320	10036	Caudate	CxCO	0.054623
321	10037	Caudate	CxCO	0.3347952530750599
322	10038	Caudate	CxCO	-0.101461
323	10039	Caudate	CxCO	0.0935398
324	10040	Caudate	CxCO	0.1312442128679935
325	10041	Caudate	CxCO	0.1649059907126632
326	10042	Caudate	CxCO	0.2892325035224091
327	10043	Caudate	CxCO	-0.0483196
328	10044	Caudate	CxCO	0.2677222900733196
329	10054	Caudate	CxCO	0.0509783
330	10057	Caudate	CxCO	0.430533
331	10058	Caudate	CxCO	0.1681705823751391
332	10059	Caudate	CxCO	0.1518009369532393
333	10060	Caudate	CxCO	0.3552559750857102
334	10063	Caudate	CxCO	0.3768631100641309
335	10064	Caudate	CxCO	0.3246074543808978
336	10066	Caudate	CxCO	-0.0437515
337	10068	Caudate	CxCO	-0.096829
338	10069	Caudate	CxCO	0.0677644
339	10071	Caudate	CxCO	0.32778
340	10072	Caudate	CxCO	0.1323002441768844
341	10073	Caudate	CxCO	0.2188321066084202
342	10074	Caudate	CxCO	0.4079600853862378
343	10076	Caudate	CxCO	0.1290415279698848
344	10077	Caudate	CxCO	0.2404810514240599
345	10080	Caudate	CxCO	0.252069
346	10162	Caudate	CxCO	-0.0531173
347	10169	Caudate	CxCO	-0.163169
348	10170	Caudate	CxCO	0.0198656
349	10173	Caudate	CxCO	-0.0530599
350	10174	Caudate	CxCO	0.1219558873548015
351	10175	Caudate	CxCO	-0.0264328
352	10176	Caudate	CxCO	0.4114153462698326
353	10179	Caudate	CxCO	0.1836700996532268
354	10001	Caudate	CxSH	0.0715209
355	10002	Caudate	CxSH	0.1689430162269523
356	10003	Caudate	CxSH	0.1624378852343698
357	10004	Caudate	CxSH	-0.0153048
358	10005	Caudate	CxSH	0.0640043
359	10008	Caudate	CxSH	0.1557692478953924
360	10010	Caudate	CxSH	0.2327833151415388
361	10012	Caudate	CxSH	0.0047239
362	10013	Caudate	CxSH	-0.0953439
363	10014	Caudate	CxSH	0.2265530052663888
364	10017	Caudate	CxSH	0.1049428495169337
365	10018	Caudate	CxSH	0.268691
366	10019	Caudate	CxSH	0.0288279
367	10020	Caudate	CxSH	0.0632432
368	10022	Caudate	CxSH	0.1954877860639143
369	10023	Caudate	CxSH	0.1045667034829516
370	10024	Caudate	CxSH	0.2964479469159458
371	10025	Caudate	CxSH	0.0625852
372	10027	Caudate	CxSH	0.0784003
373	10028	Caudate	CxSH	0.2202808303549868
374	10031	Caudate	CxSH	0.0705575
375	10032	Caudate	CxSH	-0.207035
376	10033	Caudate	CxSH	0.1346190877609762
377	10034	Caudate	CxSH	0.2265627585325951
378	10035	Caudate	CxSH	0.1703566669183891
379	10036	Caudate	CxSH	-0.0113518
380	10037	Caudate	CxSH	0.3583665273214982
381	10038	Caudate	CxSH	-0.0374506
382	10039	Caudate	CxSH	0.1556690183595938
383	10040	Caudate	CxSH	0.0749173
384	10041	Caudate	CxSH	0.1344433328859591
385	10042	Caudate	CxSH	0.2459688841664014
386	10043	Caudate	CxSH	-0.00383181
387	10044	Caudate	CxSH	0.2023297015241093
388	10054	Caudate	CxSH	0.013376
389	10057	Caudate	CxSH	0.1806827371026246
390	10058	Caudate	CxSH	0.1646248636129975
391	10059	Caudate	CxSH	0.142911
392	10060	Caudate	CxSH	0.2319114173284456
393	10063	Caudate	CxSH	0.297497
394	10064	Caudate	CxSH	0.2677646635458263
395	10066	Caudate	CxSH	0.128197
396	10068	Caudate	CxSH	0.0368581
397	10069	Caudate	CxSH	0.100642
398	10071	Caudate	CxSH	0.1595580678424827
399	10072	Caudate	CxSH	0.1539843365517618
400	10073	Caudate	CxSH	0.1207960546421026
401	10074	Caudate	CxSH	0.2858341124457403
402	10076	Caudate	CxSH	0.0242512
403	10077	Caudate	CxSH	0.2280249993650999
404	10080	Caudate	CxSH	0.2365693401967451
405	10162	Caudate	CxSH	-0.0171473
406	10169	Caudate	CxSH	-0.208967
407	10170	Caudate	CxSH	-0.259271
408	10173	Caudate	CxSH	-0.0543281
409	10174	Caudate	CxSH	0.0663255
410	10175	Caudate	CxSH	0.0750467
411	10176	Caudate	CxSH	0.3519266135284885
412	10179	Caudate	CxSH	0.1154360409810311
413	10001	Caudate	Resp	0.2450432053208386
414	10002	Caudate	Resp	0.1038255570667117
415	10003	Caudate	Resp	0.1322849427245613
416	10004	Caudate	Resp	0.2098834584048308
417	10005	Caudate	Resp	0.1533500414920889
418	10008	Caudate	Resp	0.3476943610866292
419	10010	Caudate	Resp	0.1108640263208076
420	10012	Caudate	Resp	0.0156568
421	10013	Caudate	Resp	0.0708895
422	10014	Caudate	Resp	0.3479560508535923
423	10017	Caudate	Resp	0.0345478
424	10018	Caudate	Resp	0.5739985562676576
425	10019	Caudate	Resp	0.2858591500134022
426	10020	Caudate	Resp	0.00186123
427	10022	Caudate	Resp	0.1015984233527905
428	10023	Caudate	Resp	0.0856724
429	10024	Caudate	Resp	0.073328
430	10025	Caudate	Resp	0.2100272032638985
431	10027	Caudate	Resp	0.1257751692163328
432	10028	Caudate	Resp	0.2671986179858394
433	10031	Caudate	Resp	0.0773437
434	10032	Caudate	Resp	0.1189193907906978
435	10033	Caudate	Resp	0.4076554745341457
436	10034	Caudate	Resp	0.0473072
437	10035	Caudate	Resp	0.0764198
438	10036	Caudate	Resp	0.061314
439	10037	Caudate	Resp	0.4634445812374385
440	10038	Caudate	Resp	0.1884783840646247
441	10039	Caudate	Resp	0.2052276792708841
442	10040	Caudate	Resp	0.1003514682920989
443	10041	Caudate	Resp	0.2976975729967752
444	10042	Caudate	Resp	0.3190566005321664
445	10043	Caudate	Resp	0.2031341154437283
446	10044	Caudate	Resp	0.2577816337257838
447	10054	Caudate	Resp	-0.00511674
448	10057	Caudate	Resp	0.3265848639955968
449	10058	Caudate	Resp	0.3819389530161852
450	10059	Caudate	Resp	0.3100363745336869
451	10060	Caudate	Resp	0.2086097064968745
452	10063	Caudate	Resp	0.2175023635320565
453	10064	Caudate	Resp	0.2850033890176672
454	10066	Caudate	Resp	0.0785933
455	10068	Caudate	Resp	0.1212002487115278
456	10069	Caudate	Resp	0.2196875420018456
457	10071	Caudate	Resp	0.5280653044222383
458	10072	Caudate	Resp	0.5837207675660578
459	10073	Caudate	Resp	0.2072092848357116
460	10074	Caudate	Resp	0.3220824065457287
461	10076	Caudate	Resp	-0.0282673
462	10077	Caudate	Resp	0.2192217110948603
463	10080	Caudate	Resp	0.1371447838389757
464	10162	Caudate	Resp	0.1485450097337166
465	10169	Caudate	Resp	0.032115
466	10170	Caudate	Resp	-0.135566
467	10173	Caudate	Resp	0.00336113
468	10174	Caudate	Resp	0.1434548192350411
469	10175	Caudate	Resp	0.1098036383705596
470	10176	Caudate	Resp	0.6701560457865089
471	10179	Caudate	Resp	0.1155712515219742
472	10001	Putamen	Context	0.3641509485078361
473	10002	Putamen	Context	-0.101282
474	10003	Putamen	Context	0.3055503869874356
475	10004	Putamen	Context	0.1855334032480725
476	10005	Putamen	Context	-0.0829661
477	10008	Putamen	Context	0.3528434763563219
478	10010	Putamen	Context	0.51919
479	10012	Putamen	Context	0.1027405342312939
480	10013	Putamen	Context	0.1632529973444726
481	10014	Putamen	Context	0.0823427
482	10017	Putamen	Context	0.4982996469675639
483	10018	Putamen	Context	-0.290681
484	10019	Putamen	Context	-0.0638678
485	10020	Putamen	Context	0.0196943
486	10022	Putamen	Context	0.4115626113435037
487	10023	Putamen	Context	-0.192987
488	10024	Putamen	Context	0.5829502618371513
489	10025	Putamen	Context	-0.00209861
490	10027	Putamen	Context	0.1333893339905024
491	10028	Putamen	Context	0.8389039802251393
492	10031	Putamen	Context	0.0473848
493	10032	Putamen	Context	-0.0934543
494	10033	Putamen	Context	0.4667737682716277
495	10034	Putamen	Context	0.2040379267845271
496	10035	Putamen	Context	-0.234628
497	10036	Putamen	Context	0.3135459878185203
498	10037	Putamen	Context	0.6285791785058078
499	10038	Putamen	Context	0.3476779812946394
500	10039	Putamen	Context	0.3413563949908923
501	10040	Putamen	Context	0.5759398367692744
502	10041	Putamen	Context	0.6433979370326625
503	10042	Putamen	Context	-0.151526
504	10043	Putamen	Context	0.417493
505	10044	Putamen	Context	0.0263281
506	10054	Putamen	Context	-0.431821
507	10057	Putamen	Context	0.3530465216604387
508	10058	Putamen	Context	0.6722969266352865
509	10059	Putamen	Context	0.3840611845313632
510	10060	Putamen	Context	0.350802
511	10063	Putamen	Context	0.335544
512	10064	Putamen	Context	0.421372
513	10066	Putamen	Context	0.3436529161179611
514	10068	Putamen	Context	0.2119447585669624
515	10069	Putamen	Context	0.3101857296510192
516	10071	Putamen	Context	0.0257721
517	10072	Putamen	Context	0.7532895493525653
518	10073	Putamen	Context	0.6265569363298495
519	10074	Putamen	Context	0.2011263766103901
520	10076	Putamen	Context	0.0881758
521	10077	Putamen	Context	0.1466675760043829
522	10080	Putamen	Context	0.2373398884914339
523	10162	Putamen	Context	0.0184974
524	10169	Putamen	Context	0.0678014
525	10170	Putamen	Context	0.543844
526	10173	Putamen	Context	-0.267206
527	10174	Putamen	Context	0.2604181754953379
528	10175	Putamen	Context	0.413615
529	10176	Putamen	Context	0.4454225581150354
530	10179	Putamen	Context	-0.0575801
531	10001	Putamen	CxCO	0.3118832147405911
532	10002	Putamen	CxCO	-0.198721
533	10003	Putamen	CxCO	0.2802933733757767
534	10004	Putamen	CxCO	-0.238165
535	10005	Putamen	CxCO	0.094364
536	10008	Putamen	CxCO	0.1279958044191883
537	10010	Putamen	CxCO	0.147973
538	10012	Putamen	CxCO	-0.0203848
539	10013	Putamen	CxCO	0.0393259
540	10014	Putamen	CxCO	-0.264084
541	10017	Putamen	CxCO	0.1529274682698959
542	10018	Putamen	CxCO	0.0564625
543	10019	Putamen	CxCO	-0.0771375
544	10020	Putamen	CxCO	-0.122876
545	10022	Putamen	CxCO	-0.193936
546	10023	Putamen	CxCO	0.00421845
547	10024	Putamen	CxCO	-0.103377
548	10025	Putamen	CxCO	-0.0881416
549	10027	Putamen	CxCO	-0.124786
550	10028	Putamen	CxCO	0.5079302016888706
551	10031	Putamen	CxCO	0.0977654
552	10032	Putamen	CxCO	0.1516343670713403
553	10033	Putamen	CxCO	-0.0829416
554	10034	Putamen	CxCO	0.2129184239886851
555	10035	Putamen	CxCO	-0.0604964
556	10036	Putamen	CxCO	0.1466242003691715
557	10037	Putamen	CxCO	0.2251875526893716
558	10038	Putamen	CxCO	0.1785005061678429
559	10039	Putamen	CxCO	-0.17906
560	10040	Putamen	CxCO	0.0457793
561	10041	Putamen	CxCO	0.0987098
562	10042	Putamen	CxCO	-0.106255
563	10043	Putamen	CxCO	0.0422119
564	10044	Putamen	CxCO	0.2148005407951878
565	10054	Putamen	CxCO	-0.115443
566	10057	Putamen	CxCO	0.1354848039507946
567	10058	Putamen	CxCO	0.3137361032884748
568	10059	Putamen	CxCO	0.2952168669603551
569	10060	Putamen	CxCO	0.144676
570	10063	Putamen	CxCO	0.24317
571	10064	Putamen	CxCO	0.1505512572443997
572	10066	Putamen	CxCO	0.1163457817921551
573	10068	Putamen	CxCO	-0.0264115
574	10069	Putamen	CxCO	0.0909119
575	10071	Putamen	CxCO	0.1155370727243192
576	10072	Putamen	CxCO	0.1810619978466898
577	10073	Putamen	CxCO	-0.0758681
578	10074	Putamen	CxCO	0.1618727061341025
579	10076	Putamen	CxCO	0.1141632122369269
580	10077	Putamen	CxCO	0.2425926046770487
581	10080	Putamen	CxCO	0.3024615327224382
582	10162	Putamen	CxCO	-0.182964
583	10169	Putamen	CxCO	-0.151009
584	10170	Putamen	CxCO	0.0371698
585	10173	Putamen	CxCO	0.075589
586	10174	Putamen	CxCO	-0.0165132
587	10175	Putamen	CxCO	0.0519762
588	10176	Putamen	CxCO	-0.0873202
589	10179	Putamen	CxCO	-0.0859113
590	10001	Putamen	CxSH	0.2538198591880765
591	10002	Putamen	CxSH	-0.0482559
592	10003	Putamen	CxSH	0.1725757442158607
593	10004	Putamen	CxSH	-0.13438
594	10005	Putamen	CxSH	-0.00224431
595	10008	Putamen	CxSH	0.0902799
596	10010	Putamen	CxSH	0.1600911622318613
597	10012	Putamen	CxSH	0.000912414
598	10013	Putamen	CxSH	-0.0170803
599	10014	Putamen	CxSH	-0.186726
600	10017	Putamen	CxSH	0.1353500640260733
601	10018	Putamen	CxSH	0.028918
602	10019	Putamen	CxSH	-0.087802
603	10020	Putamen	CxSH	-0.0649844
604	10022	Putamen	CxSH	-0.0155325
605	10023	Putamen	CxSH	-0.0553503
606	10024	Putamen	CxSH	-0.0695417
607	10025	Putamen	CxSH	-0.0291156
608	10027	Putamen	CxSH	0.0237372
609	10028	Putamen	CxSH	0.3247644211837284
610	10031	Putamen	CxSH	0.0590212
[truncated: 333 more rows]

## Sheet: S1A Fig
	subjects	conditions	rt	acc
[truncated: 177 more rows]

[truncated: 8 more sheets: S1B Fig, S1C Fig, S3 Fig, S6A Fig, S6B Fig, S8 Fig, S9 Fig, S2 Text]
